# Supplementary material for: Mechanisms of Intron Loss and Gain in the Fission Yeast Schizosaccharomyces
Source: PLoS One. 2013 Apr 17;8(4):e61683. doi: 10.1371/journal.pone.0061683 (PMC3629103; doi:10.1371/journal.pone.0061683)
Supplement: Table S2 — Lost introns across the four fission yeast species. (XLS) [file pone.0061683.s002.xls]

## Sheet: 工作表1
Table S2 Lost introns across the four fission yeast species.
For each intron, intron rank in CDS is marked after gene ID. For example, SPOG_01013_I1 means the first CDS intron in the gene SPOG_01013. "NA" means no intron.
Intron position in protein sequence is showed next to gene ID. For example, 839-1 means an intron in the 839th amino acid, phase 1.
The transcript evidence for each intron position is shown next to intron position.
For an intron present position,
"spliced" means this intron is spliced at the corresponding region.
"retained" means this intron is not spliced out, but retained in its transcripts.
"no data" means lacking transcripts in the corresponding region.
For an intron absent position,
"cover" means this position is covered by related transcripts.
"no data" means lacking transcripts in the corresponding region.
Intron loss cases that are excluded due to lacking transcriptomes are marked in yellow.
S. cryophilus			S. octosporus			S. pombe			S. japonicus			loss site
SPOG_04578_NA	128-0	cover	SOCG_01498_NA	125-0	cover	SPAC1002.07c_I5	124-0	spliced	SJAG_03288_I5	127-0	spliced	Ancestor of Scry and Soct
SPOG_04581_NA	68-1	cover	SOCG_01495_NA	72-1	cover	SPAC1002.10c_NA	74-1	cover	SJAG_03291_I1	78-1	spliced	Ancestor of Scry, Soct and Spom
SPOG_01013_NA	474-0	cover	SOCG_01012_NA	473-0	cover	SPAC1006.06_NA	471-0	cover	SJAG_04771_I1	459-0	spliced	Ancestor of Scry, Soct and Spom
SPOG_01013_I1	839-1	spliced	SOCG_01012_I1	838-1	spliced	SPAC1006.06_I1	835-1	spliced	SJAG_04771_NA	823-1	cover	Sjap
SPOG_01013_I2	979-0	spliced	SOCG_01012_I2	978-0	spliced	SPAC1006.06_I2	975-0	spliced	SJAG_04771_NA	960-0	cover	Sjap
SPOG_02711_I1	661-2	spliced	SOCG_03107_I1	661-2	spliced	SPAC1071.01c_NA	660-2	cover	SJAG_02865_I2	659-2	spliced	Spom
SPOG_02710_I2	60-1	spliced	SOCG_03106_I2	60-1	spliced	SPAC1071.02_NA	60-1	cover	SJAG_02866_I2	60-1	spliced	Spom
SPOG_02710_I3	81-1	spliced	SOCG_03106_I3	81-1	spliced	SPAC1071.02_NA	81-1	cover	SJAG_02866_I3	81-1	spliced	Spom
SPOG_02710_I7	239-2	spliced	SOCG_03106_NA	239-2	cover	SPAC1071.02_I3	239-2	spliced	SJAG_02866_NA	239-2	cover	Soct; Sjap
SPOG_01151_NA	82-0	cover	SOCG_00877_NA	83-0	cover	SPAC1093.04c_I1	82-0	spliced	SJAG_02288_I1	85-0	spliced	Ancestor of Scry and Soct
SPOG_01181_I9	316-0	spliced	SOCG_00848_I9	316-0	spliced	SPAC12B10.05_I9	320-0	spliced	SJAG_01896_NA	318-0	cover	Sjap
SPOG_01171_NA	42-1	cover	SOCG_00858_NA	42-1	cover	SPAC12B10.16c_NA	43-1	cover	SJAG_01883_I2	51-1	spliced	Ancestor of Scry, Soct and Spom
SPOG_04844_I1	202-2	spliced	SOCG_04896_I1	202-2	spliced	SPAC1399.04c_NA	203-2	cover	SJAG_04713_NA	204-2	no data	Spom; Sjap
SPOG_00220_I1	31-0	spliced	SOCG_04320_I1	33-0	spliced	SPAC13D6.03c_I1	27-0	spliced	SJAG_02042_NA	31-0	cover	Sjap
SPOG_00187_I1	885-0	spliced	SOCG_04352_I1	885-0	spliced	SPAC13F5.01c_I1	886-0	spliced	SJAG_01807_NA	876-0	cover	Sjap
SPOG_00188_NA	204-0	cover	SOCG_04351_NA	205-0	cover	SPAC13F5.02c_NA	202-0	cover	SJAG_01808_I2	204-0	spliced	Ancestor of Scry, Soct and Spom
SPOG_00188_I2	326-1	spliced	SOCG_04351_I2	327-1	spliced	SPAC13F5.02c_NA	326-1	cover	SJAG_01808_I3	327-1	spliced	Spom
SPOG_02016_I3	134-0	spliced	SOCG_00488_I3	134-0	spliced	SPAC13G6.05c_I3	134-0	spliced	SJAG_02525_NA	144-0	cover	Sjap
SPOG_02009_NA	326-2	cover	SOCG_00496_NA	325-2	cover	SPAC13G6.12c_NA	318-2	cover	SJAG_04868_I1	316-2	spliced	Ancestor of Scry, Soct and Spom
SPOG_00241_NA	60-0	cover	SOCG_04299_NA	83-0	cover	SPAC13G7.01c_I1	59-0	spliced	SJAG_00624_I1	59-0	spliced	Ancestor of Scry and Soct
SPOG_00241_I1	422-0	spliced	SOCG_04299_I1	445-0	spliced	SPAC13G7.01c_I2	420-0	spliced	SJAG_00624_NA	420-0	cover	Sjap
SPOG_00241_I2	628-0	spliced	SOCG_04299_I2	651-0	spliced	SPAC13G7.01c_I3	626-0	spliced	SJAG_00624_NA	626-0	cover	Sjap
SPOG_00245_I1	491-0	spliced	SOCG_04295_I1	493-0	spliced	SPAC13G7.05_NA	493-0	cover	SJAG_04059_I1	486-0	spliced	Spom
SPOG_00245_I2	523-2	spliced	SOCG_04295_I2	525-2	spliced	SPAC13G7.05_NA	525-2	cover	SJAG_04059_I2	518-2	spliced	Spom
SPOG_00250_I1	73-0	spliced	SOCG_04290_I1	73-0	spliced	SPAC13G7.10_I1	72-0	spliced	SJAG_01916_NA	73-0	cover	Sjap
SPOG_00250_I2	101-2	spliced	SOCG_04290_I2	101-2	spliced	SPAC13G7.10_I2	100-2	spliced	SJAG_01916_NA	101-2	cover	Sjap
SPOG_00583_NA	179-2	cover	SOCG_02242_NA	179-2	cover	SPAC1420.02c_NA	182-2	cover	SJAG_03320_I1	182-2	spliced	Ancestor of Scry, Soct and Spom
SPOG_01166_I2	47-0	spliced	SOCG_00863_I2	47-0	spliced	SPAC144.03_I2	47-0	spliced	SJAG_00044_NA	47-0	cover	Sjap
SPOG_01075_NA	5-0	cover	SOCG_00951_NA	5-0	cover	SPAC144.07c_NA	5-0	cover	SJAG_00065_I1	5-0	spliced	Ancestor of Scry, Soct and Spom
SPOG_01075_NA	97-1	cover	SOCG_00951_NA	97-1	cover	SPAC144.07c_NA	97-1	cover	SJAG_00065_I2	97-1	spliced	Ancestor of Scry, Soct and Spom
SPOG_01071_I1	412-0	spliced	SOCG_00954_I1	412-0	spliced	SPAC144.10c_NA	410-0	cover	SJAG_00068_I2	385-0	spliced	Spom
SPOG_00954_NA	189-0	cover	SOCG_01067_NA	189-0	cover	SPAC14C4.06c_I1	194-0	spliced	SJAG_03448_I3	184-0	spliced	Ancestor of Scry and Soct
SPOG_00954_NA	222-0	cover	SOCG_01067_NA	222-0	cover	SPAC14C4.06c_I2	227-0	spliced	SJAG_03448_I4	215-0	spliced	Ancestor of Scry and Soct
SPOG_02738_NA	77-1	cover	SOCG_03133_NA	77-1	cover	SPAC1556.03_NA	72-1	cover	SJAG_01672_I2	77-1	spliced	Ancestor of Scry, Soct and Spom
SPOG_02734_NA	70-1	cover	SOCG_03129_NA	70-1	cover	SPAC1556.07_NA	70-1	cover	SJAG_02783_I2	71-1	spliced	Ancestor of Scry, Soct and Spom
SPOG_04734_I2	93-1	spliced	SOCG_03157_I2	93-1	spliced	SPAC15A10.08_I2	93-1	spliced	SJAG_04621_NA	93-1	cover	Sjap
SPOG_04749_I1	52-1	spliced	SOCG_03142_I1	52-1	spliced	SPAC15E1.09_I1	52-1	spliced	SJAG_04632_NA	51-1	cover	Sjap
SPOG_04749_I2	59-1	spliced	SOCG_03142_I2	59-1	spliced	SPAC15E1.09_I2	59-1	spliced	SJAG_04632_NA	58-1	cover	Sjap
SPOG_04749_I3	82-1	spliced	SOCG_03142_I3	82-1	spliced	SPAC15E1.09_I3	82-1	spliced	SJAG_04632_NA	81-1	cover	Sjap
SPOG_00348_NA	144-0	cover	SOCG_04194_NA	146-0	cover	SPAC16.01_I8	146-0	spliced	SJAG_00424_I8	146-0	spliced	Ancestor of Scry and Soct
SPOG_00347_NA	43-0	cover	SOCG_04195_NA	43-0	cover	SPAC16.02c_I2	43-0	spliced	SJAG_00425_I2	43-0	spliced	Ancestor of Scry and Soct
SPOG_00347_NA	56-1	cover	SOCG_04195_NA	56-1	cover	SPAC16.02c_I3	56-1	spliced	SJAG_00425_I3	56-1	spliced	Ancestor of Scry and Soct
SPOG_00347_NA	58-1	cover	SOCG_04195_NA	58-1	cover	SPAC16.02c_I4	58-1	spliced	SJAG_00425_I4	58-1	spliced	Ancestor of Scry and Soct
SPOG_00347_NA	66-2	cover	SOCG_04195_NA	66-2	cover	SPAC16.02c_I5	66-2	spliced	SJAG_00425_I5	66-2	spliced	Ancestor of Scry and Soct
SPOG_01989_I1	70-0	spliced	SOCG_00516_I1	70-0	spliced	SPAC1639.01c_I2	162-0	spliced	SJAG_02885_NA	128-0	cover	Sjap
SPOG_01990_NA	603-1	cover	SOCG_00515_NA	609-1	cover	SPAC1639.02c_NA	552-1	cover	SJAG_02883_I7	391-1	spliced	Ancestor of Scry, Soct and Spom
SPOG_01990_NA	605-0	cover	SOCG_00515_NA	611-0	cover	SPAC1639.02c_NA	554-0	cover	SJAG_02883_I8	393-0	spliced	Ancestor of Scry, Soct and Spom
SPOG_01990_NA	631-2	cover	SOCG_00515_NA	637-2	cover	SPAC1639.02c_NA	580-2	cover	SJAG_02883_I9	419-2	spliced	Ancestor of Scry, Soct and Spom
SPOG_01990_NA	666-2	cover	SOCG_00515_NA	672-2	cover	SPAC1639.02c_NA	614-2	cover	SJAG_02883_I12	453-2	spliced	Ancestor of Scry, Soct and Spom
SPOG_01990_NA	679-0	cover	SOCG_00515_NA	685-0	cover	SPAC1639.02c_NA	627-0	cover	SJAG_02883_I13	466-0	spliced	Ancestor of Scry, Soct and Spom
SPOG_01990_NA	689-0	cover	SOCG_00515_NA	695-0	cover	SPAC1639.02c_NA	637-0	cover	SJAG_02883_I14	476-0	spliced	Ancestor of Scry, Soct and Spom
SPOG_01990_NA	703-0	cover	SOCG_00515_NA	709-0	cover	SPAC1639.02c_NA	651-0	cover	SJAG_02883_I15	490-0	spliced	Ancestor of Scry, Soct and Spom
SPOG_04909_I2	163-1	spliced	SOCG_02368_I2	164-1	spliced	SPAC167.04_I2	176-1	spliced	SJAG_04431_NA	179-1	cover	Sjap
SPOG_04909_I3	173-0	spliced	SOCG_02368_I3	174-0	spliced	SPAC167.04_I3	186-0	spliced	SJAG_04431_NA	189-0	cover	Sjap
SPOG_04912_I1	735-2	spliced	SOCG_02365_I1	735-2	spliced	SPAC167.07c_NA	727-2	cover	SJAG_04429_NA	699-2	cover	Spom; Sjap
SPOG_04912_I2	767-1	spliced	SOCG_02365_I2	767-1	spliced	SPAC167.07c_NA	759-1	cover	SJAG_04429_NA	731-1	cover	Spom; Sjap
SPOG_04912_I3	1003-2	spliced	SOCG_02365_I3	1003-2	spliced	SPAC167.07c_I1	995-2	spliced	SJAG_04429_NA	967-2	cover	Sjap
SPOG_04912_I4	1022-2	spliced	SOCG_02365_I4	1022-2	spliced	SPAC167.07c_I2	1014-2	spliced	SJAG_04429_NA	986-2	cover	Sjap
SPOG_00721_I1	11-1	spliced	SOCG_02102_I1	11-1	spliced	SPAC1687.11_NA	11-1	cover	SJAG_00722_NA	11-1	cover	Spom; Sjap
SPOG_00721_NA	55-2	cover	SOCG_02102_NA	55-2	cover	SPAC1687.11_I2	55-2	spliced	SJAG_00722_NA	55-2	cover	Ancestor of Scry and Soct ; Sjap
SPOG_00721_NA	114-2	cover	SOCG_02102_NA	114-2	cover	SPAC1687.11_I3	114-2	spliced	SJAG_00722_NA	114-2	cover	Ancestor of Scry and Soct ; Sjap
SPOG_00720_I1	46-1	spliced	SOCG_02103_I2	60-1	spliced	SPAC1687.12c_I2	60-1	spliced	SJAG_00721_NA	41-1	cover	Sjap
SPOG_02066_I2	178-0	spliced	SOCG_00437_I2	178-0	spliced	SPAC16E8.06c_NA	179-0	cover	SJAG_05190_I2	193-0	spliced	Spom
SPOG_01103_I2	36-0	spliced	SOCG_00923_I2	36-0	spliced	SPAC1782.12c_I2	36-0	spliced	SJAG_00085_NA	37-0	cover	Sjap
SPOG_00197_NA	107-0	cover	SOCG_04342_NA	110-0	cover	SPAC1783.04c_NA	107-0	cover	SJAG_16221_I2	115-0	no data	Ancestor of Scry, Soct and Spom
SPOG_03852_NA	535-0	cover	SOCG_01678_NA	535-0	cover	SPAC1786.01c_I3	535-0	spliced	SJAG_02907_NA	538-0	cover	Ancestor of Scry and Soct ; Sjap
SPOG_02084_I1	157-0	spliced	SOCG_00419_I1	159-0	spliced	SPAC17A2.02c_NA	161-0	cover	SJAG_01912_NA	154-0	cover	Spom; Sjap
SPOG_02085_NA	41-1	cover	SOCG_00418_NA	41-1	cover	SPAC17A2.03c_NA	41-1	cover	SJAG_01913_I2	41-1	spliced	Ancestor of Scry, Soct and Spom
SPOG_02085_I3	301-0	spliced	SOCG_00418_I3	301-0	spliced	SPAC17A2.03c_NA	301-0	cover	SJAG_01913_I3	301-0	spliced	Spom
SPOG_02085_I4	319-0	spliced	SOCG_00418_I4	319-0	spliced	SPAC17A2.03c_NA	319-0	cover	SJAG_01913_I4	319-0	spliced	Spom
SPOG_04561_I2	136-0	spliced	SOCG_01514_I2	136-0	retained	SPAC17A5.11_I2	130-0	no data	SJAG_05295_NA	136-0	cover	Sjap
SPOG_04562_NA	683-0	cover	SOCG_01513_NA	681-0	cover	SPAC17A5.12_NA	664-0	no data	SJAG_05296_I1	632-0	spliced	Ancestor of Scry, Soct and Spom
SPOG_04563_I1	37-1	spliced	SOCG_01512_I1	37-1	spliced	SPAC17A5.13_I1	37-1	no data	SJAG_03275_NA	35-1	cover	Sjap
SPOG_04563_I2	135-0	spliced	SOCG_01512_I2	135-0	spliced	SPAC17A5.13_I2	135-0	no data	SJAG_03275_NA	133-0	cover	Sjap
SPOG_00324_I1	207-1	spliced	SOCG_04217_I1	207-1	spliced	SPAC17C9.10_NA	208-1	cover	SJAG_00051_I1	224-1	spliced	Spom
SPOG_02108_I4	121-2	spliced	SOCG_00395_I4	121-2	spliced	SPAC17G6.16c_I4	121-2	spliced	SJAG_04587_NA	121-2	cover	Sjap
SPOG_02108_I5	180-0	spliced	SOCG_00395_I5	180-0	spliced	SPAC17G6.16c_NA	180-0	cover	SJAG_04587_I4	180-0	spliced	Spom
SPOG_02108_I7	471-0	spliced	SOCG_00395_I7	471-0	spliced	SPAC17G6.16c_NA	471-0	cover	SJAG_04587_I6	471-0	spliced	Spom
SPOG_02108_I8	604-1	spliced	SOCG_00395_NA	604-1	cover	SPAC17G6.16c_I6	604-1	spliced	SJAG_04587_I7	604-1	spliced	Soct
SPOG_00273_NA	151-0	cover	SOCG_04266_NA	151-0	no data	SPAC17G8.13c_I1	151-0	spliced	SJAG_02165_I1	154-0	spliced	Ancestor of Scry and Soct
SPOG_00273_NA	181-0	cover	SOCG_04266_NA	181-0	no data	SPAC17G8.13c_I2	181-0	spliced	SJAG_02165_I2	184-0	spliced	Ancestor of Scry and Soct
SPOG_00274_NA	751-2	cover	SOCG_04265_NA	778-2	cover	SPAC17G8.14c_I1	767-2	spliced	SJAG_01787_NA	753-2	cover	Ancestor of Scry and Soct ; Sjap
SPOG_00274_NA	818-0	cover	SOCG_04265_NA	845-0	cover	SPAC17G8.14c_I2	834-0	spliced	SJAG_01787_NA	820-0	cover	Ancestor of Scry and Soct ; Sjap
SPOG_00274_I1	881-0	spliced	SOCG_04265_I1	908-0	spliced	SPAC17G8.14c_I3	897-0	spliced	SJAG_01787_NA	883-0	cover	Sjap
SPOG_00119_I1	127-1	spliced	SOCG_04670_I1	127-1	spliced	SPAC17H9.08_NA	127-1	cover	SJAG_03452_I1	128-1	spliced	Spom
SPOG_00120_NA	43-1	cover	SOCG_04669_NA	43-1	cover	SPAC17H9.09c_NA	43-1	cover	SJAG_03453_I2	44-1	spliced	Ancestor of Scry, Soct and Spom
SPOG_00129_I2	125-0	spliced	SOCG_04660_I2	125-0	spliced	SPAC17H9.20_I2	126-0	spliced	SJAG_03418_NA	106-0	cover	Sjap
SPOG_03749_NA	714-0	cover	SOCG_04507_NA	714-0	cover	SPAC1805.01c_I3	712-0	spliced	SJAG_01376_I3	707-0	spliced	Ancestor of Scry and Soct
SPOG_03753_NA	118-0	cover	SOCG_04503_NA	118-0	cover	SPAC1805.05_I3	118-0	spliced	SJAG_01373_I3	118-0	spliced	Ancestor of Scry and Soct
SPOG_03764_I3	586-0	spliced	SOCG_04492_I3	586-0	spliced	SPAC1805.15c_NA	592-0	cover	SJAG_01360_I1	584-0	spliced	Spom
SPOG_01679_I1	109-2	spliced	SOCG_00818_I1	109-2	spliced	SPAC1851.02_I1	109-2	spliced	SJAG_01957_NA	110-2	cover	Sjap
SPOG_01972_NA	175-0	cover	SOCG_00533_NA	175-0	cover	SPAC18B11.04_NA	175-0	cover	SJAG_00296_I4	175-0	spliced	Ancestor of Scry, Soct and Spom
SPOG_01910_NA	69-0	cover	SOCG_00596_NA	69-0	cover	SPAC1952.11c_NA	69-0	cover	SJAG_02766_I1	69-0	spliced	Ancestor of Scry, Soct and Spom
SPOG_00319_I2	33-1	spliced	SOCG_04222_I2	33-1	spliced	SPAC19A8.09_I2	30-1	spliced	SJAG_05013_NA	30-1	cover	Sjap
SPOG_01785_NA	71-0	cover	SOCG_00712_NA	56-0	cover	SPAC19B12.04_NA	56-0	cover	SJAG_01287_I2	56-0	spliced	Ancestor of Scry, Soct and Spom
SPOG_01784_NA	502-2	cover	SOCG_00713_NA	501-2	cover	SPAC19B12.05c_NA	510-2	cover	SJAG_01286_I5	482-2	spliced	Ancestor of Scry, Soct and Spom
SPOG_01784_I4	531-0	spliced	SOCG_00713_I4	530-0	spliced	SPAC19B12.05c_I4	539-0	spliced	SJAG_01286_NA	511-0	cover	Sjap
SPOG_01783_I2	135-2	spliced	SOCG_00714_I2	135-2	spliced	SPAC19B12.06c_I2	135-2	spliced	SJAG_01285_NA	125-2	cover	Sjap
SPOG_00966_I3	210-2	spliced	SOCG_01055_I3	210-2	spliced	SPAC19D5.03_NA	211-2	cover	SJAG_02370_NA	217-2	cover	Spom; Sjap
SPOG_00966_I5	308-0	spliced	SOCG_01055_I5	308-0	spliced	SPAC19D5.03_NA	309-0	cover	SJAG_02370_NA	313-0	cover	Spom; Sjap
SPOG_00966_I6	336-0	spliced	SOCG_01055_I6	336-0	spliced	SPAC19D5.03_NA	337-0	cover	SJAG_02370_I2	341-0	spliced	Spom
SPOG_00541_NA	21-0	cover	SOCG_02283_NA	21-0	cover	SPAC19E9.02_I1	20-0	spliced	SJAG_03592_I1	20-0	spliced	Ancestor of Scry and Soct
SPOG_00541_NA	29-0	cover	SOCG_02283_NA	29-0	cover	SPAC19E9.02_I2	28-0	spliced	SJAG_03592_NA	28-0	cover	Ancestor of Scry and Soct ; Sjap
SPOG_02642_I2	44-1	spliced	SOCG_03038_I2	44-1	spliced	SPAC19G12.02c_NA	44-1	cover	SJAG_02187_I2	43-1	spliced	Spom
SPOG_02642_I3	73-1	spliced	SOCG_03038_I3	73-1	spliced	SPAC19G12.02c_NA	73-1	cover	SJAG_02187_I3	72-1	spliced	Spom
SPOG_02642_NA	662-2	cover	SOCG_03038_NA	662-2	cover	SPAC19G12.02c_NA	660-2	cover	SJAG_02187_I6	637-2	spliced	Ancestor of Scry, Soct and Spom
SPOG_00655_NA	31-1	cover	SOCG_02170_NA	31-1	cover	SPAC1A6.05c_I1	31-1	spliced	SJAG_02089_I1	55-1	spliced	Ancestor of Scry and Soct
SPOG_00655_NA	289-2	cover	SOCG_02170_NA	289-2	cover	SPAC1A6.05c_I2	289-2	spliced	SJAG_02089_NA	313-2	cover	Ancestor of Scry and Soct ; Sjap
SPOG_03770_I1	560-2	spliced	SOCG_04486_I1	560-2	spliced	SPAC1B2.05_I1	561-2	spliced	SJAG_01354_NA	559-2	cover	Sjap
SPOG_03770_I2	684-0	spliced	SOCG_04486_I2	684-0	spliced	SPAC1B2.05_I2	685-0	spliced	SJAG_01354_NA	683-0	cover	Sjap
SPOG_04072_I2	62-1	spliced	SOCG_01940_I2	62-1	spliced	SPAC1F3.03_NA	59-1	cover	SJAG_03754_I2	59-1	spliced	Spom
SPOG_01986_NA	463-1	cover	SOCG_00519_NA	463-1	cover	SPAC1F5.09c_NA	451-1	cover	SJAG_02878_I2	461-1	spliced	Ancestor of Scry, Soct and Spom
SPOG_01992_I1	23-1	spliced	SOCG_00513_I1	23-1	spliced	SPAC1F5.10_I1	23-1	spliced	SJAG_02879_NA	23-1	cover	Sjap
SPOG_01123_I3	232-0	spliced	SOCG_00905_I3	232-0	spliced	SPAC20G4.03c_NA	240-0	cover	SJAG_01942_I3	233-0	spliced	Spom
SPOG_01127_I1	287-1	spliced	SOCG_00901_I1	287-1	spliced	SPAC20G4.07c_NA	285-1	cover	SJAG_03024_I1	310-1	spliced	Spom
SPOG_01127_I2	452-0	spliced	SOCG_00901_I2	452-0	spliced	SPAC20G4.07c_NA	450-0	cover	SJAG_03024_I2	475-0	spliced	Spom
SPOG_00524_NA	846-1	cover	SOCG_02301_NA	845-1	cover	SPAC20G8.05c_I3	871-1	spliced	SJAG_03596_NA	900-1	cover	Ancestor of Scry and Soct ; Sjap
SPOG_00523_NA	2060-0	cover	SOCG_02302_NA	2061-0	cover	SPAC20G8.06_NA	2067-0	no data	SJAG_03597_I2	2076-0	spliced	Ancestor of Scry, Soct and Spom
SPOG_00521_NA	443-1	cover	SOCG_02305_NA	440-1	cover	SPAC20G8.08c_NA	442-1	cover	SJAG_01878_I1	421-1	spliced	Ancestor of Scry, Soct and Spom
SPOG_00521_NA	718-0	cover	SOCG_02305_NA	715-0	cover	SPAC20G8.08c_I3	717-0	spliced	SJAG_01878_I4	696-0	spliced	Ancestor of Scry and Soct
SPOG_00519_I2	314-0	spliced	SOCG_02307_I2	330-0	spliced	SPAC20G8.10c_NA	311-0	cover	SJAG_01876_I2	307-0	spliced	Spom
SPOG_00162_NA	275-2	cover	SOCG_04377_NA	275-2	cover	SPAC20H4.03c_I3	271-2	spliced	SJAG_02691_NA	274-2	cover	Ancestor of Scry and Soct ; Sjap
SPOG_00162_NA	283-0	cover	SOCG_04377_NA	283-0	cover	SPAC20H4.03c_I4	279-0	spliced	SJAG_02691_NA	282-0	cover	Ancestor of Scry and Soct ; Sjap
SPOG_00702_I1	119-0	spliced	SOCG_02123_I1	119-0	spliced	SPAC222.09_I1	119-0	spliced	SJAG_04942_NA	119-0	cover	Sjap
SPOG_00702_I2	412-1	spliced	SOCG_02123_I2	412-1	spliced	SPAC222.09_NA	403-1	cover	SJAG_04942_I1	432-1	spliced	Spom
SPOG_00702_I3	481-0	spliced	SOCG_02123_I3	481-0	spliced	SPAC222.09_NA	472-0	cover	SJAG_04942_I2	501-0	spliced	Spom
SPOG_04038_NA	56-2	cover	SOCG_01973_NA	53-2	cover	SPAC227.18_NA	53-2	cover	SJAG_02388_I2	53-2	spliced	Ancestor of Scry, Soct and Spom
SPOG_03991_I13	564-1	spliced	SOCG_02020_I14	620-1	spliced	SPAC22F3.03c_NA	630-1	cover	SJAG_00980_I15	611-1	spliced	Spom
SPOG_04099_I1	28-0	spliced	SOCG_03638_I1	28-0	spliced	SPAC22F3.10c_I1	28-0	spliced	SJAG_00988_NA	28-0	cover	Sjap
SPOG_04101_NA	54-0	cover	SOCG_03636_NA	54-0	cover	SPAC22F3.12c_NA	50-0	cover	SJAG_00990_I1	49-0	spliced	Ancestor of Scry, Soct and Spom
SPOG_00276_I2	55-0	spliced	SOCG_04263_I2	55-0	spliced	SPAC22H10.03c_NA	55-0	cover	SJAG_01789_I2	50-0	spliced	Spom
SPOG_00280_I1	3-0	spliced	SOCG_04259_I1	3-0	spliced	SPAC22H10.07_I1	3-0	spliced	SJAG_01794_NA	3-0	cover	Sjap
SPOG_00281_I1	58-2	spliced	SOCG_04258_I1	58-2	spliced	SPAC22H10.08_NA	60-2	cover	SJAG_02673_I1	69-2	spliced	Spom
SPOG_00285_NA	403-2	cover	SOCG_04254_NA	403-2	cover	SPAC22H10.12c_NA	403-2	cover	SJAG_02422_I2	403-2	spliced	Ancestor of Scry, Soct and Spom
SPOG_00734_I4	172-0	spliced	SOCG_02089_I4	170-0	spliced	SPAC22H12.02_NA	172-0	no data	SJAG_00735_I4	170-0	spliced	Spom
SPOG_00734_I5	213-1	spliced	SOCG_02089_I5	211-1	spliced	SPAC22H12.02_NA	213-1	no data	SJAG_00735_I5	211-1	spliced	Spom
SPOG_02624_NA	28-0	cover	SOCG_03021_NA	28-0	no data	SPAC23A1.03_I1	28-0	spliced	SJAG_01859_I1	28-0	spliced	Ancestor of Scry and Soct
SPOG_00172_NA	81-2	cover	SOCG_04367_NA	81-2	no data	SPAC23C11.02c_NA	81-2	cover	SJAG_02682_I1	81-2	spliced	Ancestor of Scry, Soct and Spom
SPOG_00174_I1	169-1	spliced	SOCG_04365_I1	169-1	spliced	SPAC23C11.04c_I1	181-1	spliced	SJAG_02680_NA	198-1	cover	Sjap
SPOG_00174_I2	301-1	spliced	SOCG_04365_I2	301-1	spliced	SPAC23C11.04c_I2	313-1	spliced	SJAG_02680_NA	332-1	cover	Sjap
SPOG_00177_I3	96-0	spliced	SOCG_04362_I3	96-0	spliced	SPAC23C11.08_I3	96-0	spliced	SJAG_05247_NA	96-0	cover	Sjap
SPOG_00178_NA	110-1	cover	SOCG_04361_NA	110-1	cover	SPAC23C11.09_NA	50-1	cover	SJAG_01797_I1	49-1	spliced	Ancestor of Scry, Soct and Spom
SPOG_00180_NA	314-0	cover	SOCG_04359_NA	314-0	cover	SPAC23C11.11_I4	314-0	spliced	SJAG_01799_NA	314-0	cover	Ancestor of Scry and Soct ; Sjap
SPOG_00182_NA	45-2	cover	SOCG_04357_NA	45-2	cover	SPAC23C11.13c_I1	45-2	spliced	SJAG_06634_NA	45-2	no data	Ancestor of Scry and Soct ; Sjap
SPOG_00185_NA	118-0	cover	SOCG_04354_NA	84-0	cover	SPAC23C11.16_NA	84-0	cover	SJAG_01805_I2	84-0	spliced	Ancestor of Scry, Soct and Spom
SPOG_00185_I1	646-0	spliced	SOCG_04354_I1	612-0	spliced	SPAC23C11.16_NA	620-0	cover	SJAG_01805_I3	628-0	spliced	Spom
SPOG_00671_NA	162-1	cover	SOCG_02154_NA	161-1	cover	SPAC23C4.08_NA	162-1	cover	SJAG_02366_I3	162-1	spliced	Ancestor of Scry, Soct and Spom
SPOG_00666_I2	50-0	spliced	SOCG_02159_I2	48-0	spliced	SPAC23C4.13_I2	50-0	spliced	SJAG_02103_NA	59-0	cover	Sjap
SPOG_00376_NA	78-2	cover	SOCG_04165_NA	78-2	no data	SPAC23D3.02_NA	78-2	cover	SJAG_01010_I2	79-2	spliced	Ancestor of Scry, Soct and Spom
SPOG_00376_NA	117-2	cover	SOCG_04165_NA	117-2	no data	SPAC23D3.02_NA	117-2	cover	SJAG_01010_I3	118-2	spliced	Ancestor of Scry, Soct and Spom
SPOG_03934_I2	40-2	spliced	SOCG_02078_I2	40-2	spliced	SPAC23G3.06_I2	40-2	spliced	SJAG_00744_NA	40-2	cover	Sjap
SPOG_00738_I2	234-0	spliced	SOCG_02085_I2	234-0	spliced	SPAC23G3.10c_NA	235-0	cover	SJAG_00739_NA	218-0	cover	Spom; Sjap
SPOG_00738_I3	255-0	spliced	SOCG_02085_I3	255-0	spliced	SPAC23G3.10c_NA	256-0	cover	SJAG_00739_NA	239-0	cover	Spom; Sjap
SPOG_00737_NA	362-2	cover	SOCG_02086_NA	362-2	cover	SPAC23G3.11_NA	362-2	cover	SJAG_00738_I3	362-2	spliced	Ancestor of Scry, Soct and Spom
SPOG_00737_NA	392-0	cover	SOCG_02086_NA	392-0	cover	SPAC23G3.11_NA	392-0	cover	SJAG_00738_I4	392-0	spliced	Ancestor of Scry, Soct and Spom
SPOG_01706_NA	184-0	cover	SOCG_00790_NA	184-0	cover	SPAC23H3.14_NA	183-0	cover	SJAG_02443_I4	188-0	no data	Ancestor of Scry, Soct and Spom
SPOG_04886_NA	150-2	cover	SOCG_02391_NA	150-2	cover	SPAC23H4.02_NA	117-2	cover	SJAG_00356_I3	150-2	spliced	Ancestor of Scry, Soct and Spom
SPOG_04890_I1	56-0	spliced	SOCG_02386_I1	56-0	spliced	SPAC23H4.07c_I1	56-0	spliced	SJAG_00360_NA	48-0	cover	Sjap
SPOG_03867_I3	694-0	spliced	SOCG_01665_I3	683-0	spliced	SPAC24C9.11_I3	685-0	spliced	SJAG_03583_NA	673-0	cover	Sjap
SPOG_01542_I5	591-0	spliced	SOCG_02459_I5	591-0	spliced	SPAC24H6.03_I5	592-0	spliced	SJAG_06385_NA	584-0	cover	Sjap
SPOG_01542_I6	728-2	spliced	SOCG_02459_I6	728-2	spliced	SPAC24H6.03_I6	729-2	spliced	SJAG_06385_NA	721-2	cover	Sjap
SPOG_01544_NA	84-2	cover	SOCG_02457_NA	84-2	cover	SPAC24H6.05_NA	84-2	cover	SJAG_04332_I1	81-2	spliced	Ancestor of Scry, Soct and Spom
SPOG_00475_I1	14-0	spliced	SOCG_04836_I1	14-0	spliced	SPAC26A3.05_I1	14-0	spliced	SJAG_02282_NA	14-0	cover	Sjap
SPOG_00475_I2	38-2	spliced	SOCG_04836_I2	38-2	spliced	SPAC26A3.05_I2	39-2	spliced	SJAG_02282_NA	39-2	cover	Sjap
SPOG_00977_NA	129-1	cover	SOCG_01044_NA	129-1	cover	SPAC26F1.08c_I1	125-1	spliced	SJAG_02011_I2	121-1	spliced	Ancestor of Scry and Soct
SPOG_00984_I1	101-1	spliced	SOCG_01039_I1	62-1	spliced	SPAC26F1.14c_NA	99-1	cover	SJAG_02016_I1	49-1	spliced	Spom
SPOG_01002_I2	467-2	spliced	SOCG_01022_I2	466-2	spliced	SPAC29A4.19c_I2	467-2	spliced	SJAG_04757_NA	482-2	cover	Sjap
SPOG_01002_NA	921-0	cover	SOCG_01022_NA	922-0	cover	SPAC29A4.19c_NA	922-0	no data	SJAG_04757_I2	928-0	spliced	Ancestor of Scry, Soct and Spom
SPOG_01003_NA	518-2	cover	SOCG_01021_NA	518-2	cover	SPAC29A4.20_I1	518-2	spliced	SJAG_04756_NA	518-2	cover	Ancestor of Scry and Soct ; Sjap
SPOG_00352_NA	92-0	cover	SOCG_04190_NA	92-0	cover	SPAC29E6.06c_NA	92-0	cover	SJAG_00420_I1	93-0	spliced	Ancestor of Scry, Soct and Spom
SPOG_00351_NA	88-0	cover	SOCG_04191_NA	89-0	cover	SPAC29E6.08_I2	88-0	spliced	SJAG_00421_I2	88-0	spliced	Ancestor of Scry and Soct
SPOG_00351_I2	175-0	spliced	SOCG_04191_I2	176-0	spliced	SPAC29E6.08_I3	175-0	spliced	SJAG_00421_NA	175-0	cover	Sjap
SPOG_01941_I1	114-1	spliced	SOCG_00564_I1	114-1	spliced	SPAC2E12.02_I1	110-1	spliced	SJAG_06405_NA	156-1	cover	Sjap
SPOG_02677_NA	224-0	cover	SOCG_03072_NA	224-0	cover	SPAC2F3.05c_NA	224-0	cover	SJAG_03956_I1	224-0	spliced	Ancestor of Scry, Soct and Spom
SPOG_02676_NA	884-0	cover	SOCG_03071_NA	883-0	cover	SPAC2F3.06c_NA	879-0	cover	SJAG_03959_I2	876-0	spliced	Ancestor of Scry, Soct and Spom
SPOG_02675_I1	45-0	spliced	SOCG_03070_I1	46-0	spliced	SPAC2F3.08_NA	41-0	cover	SJAG_16231_I1	39-0	spliced	Spom
SPOG_02675_I2	54-1	spliced	SOCG_03070_I2	55-1	spliced	SPAC2F3.08_NA	50-1	cover	SJAG_16231_NA	48-1	no data	Spom; Sjap
SPOG_02675_I3	61-1	spliced	SOCG_03070_I3	62-1	spliced	SPAC2F3.08_NA	57-1	cover	SJAG_16231_I2	55-1	spliced	Spom
SPOG_02664_I3	248-0	spliced	SOCG_03060_I3	249-0	spliced	SPAC2F3.16_I3	246-0	spliced	SJAG_03967_NA	252-0	cover	Sjap
SPOG_04050_NA	68-2	cover	SOCG_01962_NA	68-2	cover	SPAC2F7.13c_NA	68-2	cover	SJAG_01522_I1	68-2	spliced	Ancestor of Scry, Soct and Spom
SPOG_04051_NA	73-2	cover	SOCG_01961_NA	74-2	cover	SPAC2F7.14c_NA	72-2	cover	SJAG_01521_I1	68-2	spliced	Ancestor of Scry, Soct and Spom
SPOG_04051_NA	107-2	cover	SOCG_01961_NA	108-2	cover	SPAC2F7.14c_NA	106-2	cover	SJAG_01521_I2	102-2	spliced	Ancestor of Scry, Soct and Spom
SPOG_03949_I2	116-2	spliced	SOCG_02063_I2	106-2	spliced	SPAC2G11.10c_I2	108-2	spliced	SJAG_16244_NA	114-2	no data	Sjap
SPOG_03948_I1	664-0	spliced	SOCG_02064_I1	662-0	spliced	SPAC2G11.11c_I1	664-0	spliced	SJAG_03896_NA	649-0	cover	Sjap
SPOG_00360_I2	111-0	spliced	SOCG_04182_I2	111-0	spliced	SPAC30.02c_NA	111-0	cover	SJAG_01024_NA	111-0	cover	Spom; Sjap
SPOG_01157_I3	128-2	spliced	SOCG_00871_I3	128-2	spliced	SPAC30C2.05_I3	128-2	spliced	SJAG_02264_NA	127-2	cover	Sjap
SPOG_00637_I1	629-0	spliced	SOCG_02188_I1	625-0	spliced	SPAC30D11.03_I1	666-0	spliced	SJAG_03730_NA	638-0	cover	Sjap
SPOG_00645_I1	115-0	spliced	SOCG_02180_I1	115-0	spliced	SPAC30D11.10_NA	114-0	cover	SJAG_02079_I1	110-0	spliced	Spom
SPOG_00645_I2	134-0	spliced	SOCG_02180_I2	134-0	spliced	SPAC30D11.10_NA	133-0	cover	SJAG_02079_I2	129-0	spliced	Spom
SPOG_04521_I3	93-0	spliced	SOCG_01554_I3	93-0	spliced	SPAC31A2.02_I3	93-0	spliced	SJAG_04890_NA	93-0	cover	Sjap
SPOG_03833_I1	43-0	spliced	SOCG_01697_I1	43-0	spliced	SPAC31G5.02_I1	45-0	spliced	SJAG_05189_NA	43-0	cover	Sjap
SPOG_03833_NA	82-1	cover	SOCG_01697_NA	82-1	cover	SPAC31G5.02_I2	84-1	spliced	SJAG_05189_NA	82-1	cover	Ancestor of Scry and Soct ; Sjap
SPOG_03836_I1	13-1	spliced	SOCG_01694_I1	13-1	spliced	SPAC31G5.05c_I1	13-1	spliced	SJAG_00501_NA	13-1	cover	Sjap
SPOG_03848_I1	188-0	spliced	SOCG_01682_I1	188-0	spliced	SPAC31G5.16c_I1	188-0	spliced	SJAG_02903_NA	192-0	cover	Sjap
SPOG_02053_I1	70-1	spliced	SOCG_00450_I1	70-1	spliced	SPAC328.03_NA	69-1	cover	SJAG_01531_I1	73-1	spliced	Spom
SPOG_02055_NA	203-1	cover	SOCG_00448_NA	202-1	cover	SPAC328.05_NA	203-1	cover	SJAG_01529_I5	216-1	spliced	Ancestor of Scry, Soct and Spom
SPOG_02056_NA	466-1	cover	SOCG_00447_NA	463-1	cover	SPAC328.06_NA	464-1	cover	SJAG_01528_I1	466-1	spliced	Ancestor of Scry, Soct and Spom
SPOG_02057_I2	122-0	spliced	SOCG_00446_I2	121-0	spliced	SPAC328.07c_NA	122-0	cover	SJAG_01527_NA	116-0	cover	Spom; Sjap
SPOG_00309_NA	295-0	cover	SOCG_04232_NA	217-0	cover	SPAC32A11.04c_NA	295-0	cover	SJAG_05003_I2	290-0	spliced	Ancestor of Scry, Soct and Spom
SPOG_05264_I2	48-1	spliced	SOCG_02407_I2	48-1	spliced	SPAC343.03_I2	48-1	spliced	SJAG_05236_NA	48-1	cover	Sjap
SPOG_01582_I1	52-0	spliced	SOCG_02419_I1	52-0	spliced	SPAC343.13_I1	52-0	spliced	SJAG_01577_NA	53-0	cover	Sjap
SPOG_01581_I2	208-2	spliced	SOCG_02420_I2	205-2	spliced	SPAC343.14c_I2	202-2	spliced	SJAG_01576_NA	199-2	cover	Sjap
SPOG_01581_I3	376-2	spliced	SOCG_02420_I3	373-2	spliced	SPAC343.14c_NA	370-2	cover	SJAG_01576_I2	367-2	spliced	Spom
SPOG_04945_I2	28-0	spliced	SOCG_02331_I2	28-0	spliced	SPAC3A12.18_NA	28-0	cover	SJAG_02297_I2	29-0	spliced	Spom
SPOG_03771_I1	731-0	spliced	SOCG_04485_I1	729-0	spliced	SPAC3F10.02c_NA	743-0	cover	SJAG_01353_NA	742-0	cover	Spom; Sjap
SPOG_03696_I2	86-0	spliced	SOCG_04561_I2	86-0	spliced	SPAC3G6.03c_I2	91-0	spliced	SJAG_01651_NA	85-0	cover	Sjap
SPOG_03694_I2	76-1	spliced	SOCG_04563_I2	75-1	spliced	SPAC3G6.05_NA	76-1	cover	SJAG_01649_I2	76-1	spliced	Spom
SPOG_03921_NA	123-1	cover	SOCG_01612_NA	123-1	cover	SPAC3G9.04_NA	123-1	cover	SJAG_03624_I2	123-1	spliced	Ancestor of Scry, Soct and Spom
SPOG_03920_I2	66-1	spliced	SOCG_01613_I2	66-1	spliced	SPAC3G9.05_I2	66-1	spliced	SJAG_03625_NA	64-1	cover	Sjap
SPOG_03919_I1	98-0	spliced	SOCG_01614_I1	98-0	spliced	SPAC3G9.06_I1	98-0	spliced	SJAG_03626_NA	98-0	cover	Sjap
SPOG_03919_I2	128-0	spliced	SOCG_01614_I2	128-0	spliced	SPAC3G9.06_I2	128-0	spliced	SJAG_03626_NA	128-0	cover	Sjap
SPOG_02138_I2	363-0	spliced	SOCG_00367_I2	367-0	spliced	SPAC3H1.09c_I2	361-0	spliced	SJAG_03400_NA	357-0	cover	Sjap
SPOG_02138_NA	464-1	cover	SOCG_00367_NA	468-1	cover	SPAC3H1.09c_NA	462-1	cover	SJAG_03400_I2	458-1	spliced	Ancestor of Scry, Soct and Spom
SPOG_01200_I2	146-0	spliced	SOCG_01847_I2	146-0	spliced	SPAC3H5.11_NA	146-0	cover	SJAG_01566_I2	147-0	spliced	Spom
SPOG_01200_I3	179-2	spliced	SOCG_01847_I3	179-2	spliced	SPAC3H5.11_NA	179-2	cover	SJAG_01566_I3	180-2	spliced	Spom
SPOG_01724_NA	91-0	cover	SOCG_00773_NA	91-0	cover	SPAC4A8.08c_I2	84-0	spliced	SJAG_02428_I2	81-0	spliced	Ancestor of Scry and Soct
SPOG_03709_I2	117-2	spliced	SOCG_04548_I2	117-2	spliced	SPAC4D7.04c_NA	117-2	cover	SJAG_02163_I2	117-2	spliced	Spom
SPOG_01806_I3	125-1	spliced	SOCG_00692_I3	125-1	spliced	SPAC4F10.03c_NA	143-1	cover	SJAG_01269_I3	121-1	spliced	Spom
SPOG_01799_I3	367-2	spliced	SOCG_00699_I3	387-2	spliced	SPAC4F10.11_NA	381-2	cover	SJAG_01277_I3	399-2	spliced	Spom
SPOG_01793_I1	164-0	spliced	SOCG_00704_I1	171-0	spliced	SPAC4F10.16c_NA	167-0	no data	SJAG_01731_I1	135-0	spliced	Spom
SPOG_01793_I2	481-0	spliced	SOCG_00704_I2	488-0	spliced	SPAC4F10.16c_NA	486-0	no data	SJAG_01731_I2	451-0	spliced	Spom
SPOG_01789_I2	24-2	spliced	SOCG_00708_I2	24-2	spliced	SPAC4F10.20_I2	25-2	spliced	SJAG_01292_NA	25-2	cover	Sjap
SPOG_01789_I4	57-1	spliced	SOCG_00708_I4	57-1	spliced	SPAC4F10.20_I3	58-1	spliced	SJAG_01292_NA	58-1	cover	Sjap
SPOG_01774_I1	94-0	spliced	SOCG_00723_I1	94-0	spliced	SPAC4F8.01_I1	94-0	spliced	SJAG_04489_NA	94-0	cover	Sjap
SPOG_01774_I2	111-0	spliced	SOCG_00723_I2	111-0	spliced	SPAC4F8.01_I2	111-0	spliced	SJAG_04489_NA	111-0	cover	Sjap
SPOG_01762_I1	20-0	spliced	SOCG_00734_I1	20-0	spliced	SPAC4F8.14c_I1	20-0	spliced	SJAG_04499_NA	24-0	cover	Sjap
SPOG_03974_NA	665-0	cover	SOCG_02037_NA	678-0	cover	SPAC4G8.04_I1	680-0	spliced	SJAG_04733_NA	743-0	cover	Ancestor of Scry and Soct ; Sjap
SPOG_00235_I2	99-1	spliced	SOCG_04305_I2	99-1	spliced	SPAC4G9.14_I2	99-1	spliced	SJAG_00631_NA	98-1	cover	Sjap
SPOG_00642_NA	277-1	cover	SOCG_02183_NA	137-1	cover	SPAC56F8.08_NA	135-1	cover	SJAG_03763_I3	328-1	spliced	Ancestor of Scry, Soct and Spom
SPOG_04917_I1	495-2	spliced	SOCG_02360_I1	499-2	spliced	SPAC57A7.08_NA	499-2	cover	SJAG_06422_I1	453-2	spliced	Spom
SPOG_04920_NA	79-0	cover	SOCG_02357_NA	79-0	cover	SPAC57A7.11_NA	79-0	cover	SJAG_01509_I1	90-0	spliced	Ancestor of Scry, Soct and Spom
SPOG_03885_NA	78-0	cover	SOCG_01646_NA	78-0	cover	SPAC589.07c_I3	73-0	spliced	SJAG_01783_I3	79-0	spliced	Ancestor of Scry and Soct
SPOG_03885_NA	132-1	cover	SOCG_01646_NA	132-1	cover	SPAC589.07c_I4	127-1	spliced	SJAG_01783_I4	133-1	spliced	Ancestor of Scry and Soct
SPOG_01871_I2	176-1	spliced	SOCG_00632_I2	176-1	spliced	SPAC644.08_NA	176-1	cover	SJAG_01404_NA	178-1	cover	Spom; Sjap
SPOG_01872_I1	25-0	spliced	SOCG_00631_I2	63-0	spliced	SPAC644.09_I2	63-0	spliced	SJAG_05230_NA	64-0	cover	Sjap
SPOG_01872_NA	137-0	cover	SOCG_00631_NA	175-0	cover	SPAC644.09_I3	175-0	spliced	SJAG_05230_I2	177-0	spliced	Ancestor of Scry and Soct
SPOG_01867_I5	206-2	spliced	SOCG_00636_I5	206-2	spliced	SPAC644.12_I5	208-2	spliced	SJAG_01408_NA	208-2	cover	Sjap
SPOG_03902_NA	1321-2	cover	SOCG_01631_NA	1320-2	cover	SPAC688.10_NA	1314-2	cover	SJAG_00153_I1	1295-2	spliced	Ancestor of Scry, Soct and Spom
SPOG_00554_I1	161-1	spliced	SOCG_02270_I1	160-1	spliced	SPAC6F12.06_NA	162-1	cover	SJAG_03361_NA	150-1	cover	Spom; Sjap
SPOG_00554_I2	195-0	spliced	SOCG_02270_I2	194-0	spliced	SPAC6F12.06_NA	196-0	cover	SJAG_03361_NA	184-0	cover	Spom; Sjap
SPOG_00553_I3	99-1	spliced	SOCG_02271_I3	99-1	spliced	SPAC6F12.07_I3	99-1	spliced	SJAG_03358_NA	99-1	cover	Sjap
SPOG_00549_NA	163-2	cover	SOCG_02275_NA	163-2	cover	SPAC6F12.11c_NA	163-2	cover	SJAG_03354_I4	163-2	spliced	Ancestor of Scry, Soct and Spom
SPOG_00547_NA	90-0	cover	SOCG_02277_NA	90-0	cover	SPAC6F12.13c_NA	86-0	cover	SJAG_03352_I3	93-0	spliced	Ancestor of Scry, Soct and Spom
SPOG_00547_NA	117-0	cover	SOCG_02277_NA	117-0	cover	SPAC6F12.13c_NA	113-0	cover	SJAG_03352_I4	120-0	spliced	Ancestor of Scry, Soct and Spom
SPOG_03746_NA	142-0	cover	SOCG_04511_NA	142-0	cover	SPAC6F6.15_I7	142-0	spliced	SJAG_01379_I7	140-0	spliced	Ancestor of Scry and Soct
SPOG_04827_I2	428-2	spliced	SOCG_04880_I2	428-2	spliced	SPAC6G10.09_NA	428-2	cover	SJAG_06399_I2	440-2	spliced	Spom
SPOG_04813_I1	68-1	spliced	SOCG_04866_I1	68-1	spliced	SPAC6G9.11_I1	68-1	spliced	SJAG_02241_NA	67-1	cover	Sjap
SPOG_00111_I2	302-0	spliced	SOCG_04678_I2	302-0	spliced	SPAC767.01c_NA	300-0	cover	SJAG_02384_I2	365-0	spliced	Spom
SPOG_00111_NA	462-0	cover	SOCG_04678_NA	462-0	cover	SPAC767.01c_NA	460-0	cover	SJAG_02384_I3	525-0	spliced	Ancestor of Scry, Soct and Spom
SPOG_00111_I3	598-1	spliced	SOCG_04678_I3	598-1	spliced	SPAC767.01c_NA	596-1	cover	SJAG_02384_I4	663-1	spliced	Spom
SPOG_01733_I1	65-0	spliced	SOCG_00763_I1	65-0	spliced	SPAC823.03_I1	63-0	spliced	SJAG_04980_NA	71-0	cover	Sjap
SPOG_01570_NA	533-0	cover	SOCG_02431_NA	533-0	cover	SPAC824.05_NA	533-0	cover	SJAG_01598_I5	530-0	spliced	Ancestor of Scry, Soct and Spom
SPOG_01570_NA	570-1	cover	SOCG_02431_NA	570-1	cover	SPAC824.05_NA	570-1	cover	SJAG_01598_I6	567-1	spliced	Ancestor of Scry, Soct and Spom
SPOG_04721_I5	107-0	spliced	SOCG_03169_I5	107-0	spliced	SPAC8C9.14_NA	107-0	no data	SJAG_02472_I6	135-0	spliced	Spom
SPOG_03789_I1	500-0	spliced	SOCG_01741_I1	500-0	spliced	SPAC8F11.03_I1	499-0	spliced	SJAG_01419_NA	468-0	cover	Sjap
SPOG_04942_NA	485-0	cover	SOCG_02334_NA	485-0	cover	SPAC9.05_I1	483-0	spliced	SJAG_02294_NA	482-0	cover	Ancestor of Scry and Soct ; Sjap
SPOG_04940_NA	285-2	cover	SOCG_02336_NA	285-2	cover	SPAC9.07c_NA	284-2	cover	SJAG_02292_I2	284-2	spliced	Ancestor of Scry, Soct and Spom
SPOG_04940_NA	321-0	cover	SOCG_02336_NA	321-0	cover	SPAC9.07c_I2	320-0	spliced	SJAG_02292_NA	320-0	cover	Ancestor of Scry and Soct ; Sjap
SPOG_00495_I1	27-0	spliced	SOCG_04816_I1	27-0	spliced	SPAC959.03c_NA	27-0	cover	SJAG_04908_I1	27-0	spliced	Spom
SPOG_00495_I2	93-0	spliced	SOCG_04816_I2	93-0	spliced	SPAC959.03c_NA	93-0	cover	SJAG_04908_I2	93-0	spliced	Spom
SPOG_00339_NA	77-1	cover	SOCG_04203_NA	77-1	cover	SPAC9E9.07c_NA	77-1	cover	SJAG_00430_I1	77-1	spliced	Ancestor of Scry, Soct and Spom
SPOG_00339_NA	99-1	cover	SOCG_04203_NA	99-1	cover	SPAC9E9.07c_NA	99-1	cover	SJAG_00430_I2	99-1	spliced	Ancestor of Scry, Soct and Spom
SPOG_00339_NA	130-0	cover	SOCG_04203_NA	130-0	cover	SPAC9E9.07c_NA	130-0	cover	SJAG_00430_I3	130-0	spliced	Ancestor of Scry, Soct and Spom
SPOG_02946_NA	63-1	cover	SOCG_03332_NA	65-1	cover	SPAP19A11.05c_NA	63-1	cover	SJAG_03636_I1	64-1	spliced	Ancestor of Scry, Soct and Spom
SPOG_01594_I1	35-0	spliced	SOCG_02404_I1	35-0	spliced	SPAP27G11.15_I1	33-0	spliced	SJAG_05237_NA	28-0	cover	Sjap
SPOG_04751_I2	27-2	spliced	SOCG_03140_I2	27-2	spliced	SPAP7G5.02c_I2	27-2	spliced	SJAG_04634_NA	27-2	cover	Sjap
SPOG_03722_I1	102-1	spliced	SOCG_04535_I1	102-1	spliced	SPAP8A3.06_NA	102-1	cover	SJAG_00225_I1	102-1	spliced	Spom
SPOG_00571_I4	262-1	spliced	SOCG_02254_I4	251-1	spliced	SPAPB17E12.11_I4	251-1	spliced	SJAG_03333_NA	250-1	cover	Sjap
SPOG_02115_I1	429-1	spliced	SOCG_00389_NA	429-1	no data	SPAPB1A10.07c_I1	426-1	spliced	SJAG_03076_I2	447-1	spliced	Soct
SPOG_04805_I2	115-2	spliced	SOCG_04858_I2	115-2	spliced	SPAPB1E7.02c_I2	115-2	spliced	SJAG_00618_NA	116-2	cover	Sjap
SPOG_01860_I1	71-1	spliced	SOCG_00643_I1	71-1	spliced	SPAPB2B4.01c_I1	71-1	spliced	SJAG_01416_NA	71-1	cover	Sjap
SPOG_03729_I5	196-2	spliced	SOCG_04528_I5	196-2	spliced	SPAPB2B4.05_NA	196-2	cover	SJAG_01397_I5	196-2	spliced	Spom
SPOG_00944_NA	111-0	cover	SOCG_01077_NA	111-0	cover	SPAPJ760.02c_NA	109-0	cover	SJAG_02566_I2	111-0	no data	Ancestor of Scry, Soct and Spom
SPOG_01087_NA	354-1	cover	SOCG_00939_NA	353-1	cover	SPAPYUG7.02c_NA	363-1	cover	SJAG_00117_I2	331-1	spliced	Ancestor of Scry, Soct and Spom
SPOG_01339_I1	40-0	spliced	SOCG_04433_I1	40-0	spliced	SPBC119.02_I1	40-0	spliced	SJAG_04573_NA	40-0	cover	Sjap
SPOG_01339_I2	66-0	spliced	SOCG_04433_I2	66-0	spliced	SPBC119.02_I2	66-0	spliced	SJAG_04573_NA	66-0	cover	Sjap
SPOG_01342_I2	72-1	spliced	SOCG_04429_I2	72-1	spliced	SPBC119.07_I2	72-1	spliced	SJAG_04552_NA	134-1	cover	Sjap
SPOG_01344_I1	42-1	spliced	SOCG_04427_I1	42-1	spliced	SPBC119.09c_NA	43-1	cover	SJAG_04550_I1	43-1	spliced	Spom
SPOG_01350_NA	131-0	cover	SOCG_04421_NA	131-0	cover	SPBC119.14_NA	124-0	no data	SJAG_04530_I2	133-0	spliced	Ancestor of Scry, Soct and Spom
SPOG_04429_I3	231-2	spliced	SOCG_00048_I3	231-2	spliced	SPBC11B10.02c_I3	231-2	spliced	SJAG_03055_NA	253-2	cover	Sjap
SPOG_00801_I4	148-0	spliced	SOCG_00095_I4	148-0	spliced	SPBC11C11.02_NA	148-0	cover	SJAG_06319_I4	148-0	spliced	Spom
SPOG_00801_NA	578-1	cover	SOCG_00095_NA	580-1	cover	SPBC11C11.02_I3	612-1	spliced	SJAG_06319_I5	634-1	spliced	Ancestor of Scry and Soct
SPOG_04675_I2	59-2	spliced	SOCG_03217_I2	59-2	spliced	SPBC11G11.04_I2	57-2	spliced	SJAG_03467_NA	57-2	cover	Sjap
SPOG_04675_I3	80-1	spliced	SOCG_03217_I3	80-1	spliced	SPBC11G11.04_I3	78-1	spliced	SJAG_03467_NA	78-1	cover	Sjap
SPOG_04438_I2	253-2	spliced	SOCG_00039_I2	253-2	spliced	SPBC1215.01_NA	251-2	cover	SJAG_03046_I3	244-2	spliced	Spom
SPOG_00920_I2	104-1	spliced	SOCG_01098_I2	104-1	spliced	SPBC1289.03c_I2	105-1	spliced	SJAG_01449_NA	104-1	cover	Sjap
SPOG_02154_I2	227-2	spliced	SOCG_00351_I2	227-2	spliced	SPBC12C2.10c_NA	217-2	no data	SJAG_02846_I2	202-2	spliced	Spom
SPOG_04130_NA	105-1	cover	SOCG_03606_NA	105-1	cover	SPBC12D12.04c_NA	108-1	cover	SJAG_00610_I1	105-1	spliced	Ancestor of Scry, Soct and Spom
SPOG_04127_I2	251-1	spliced	SOCG_03609_NA	251-1	cover	SPBC12D12.05c_NA	249-1	cover	SJAG_00612_I2	242-1	spliced	Soct; Spom
SPOG_04127_NA	355-2	cover	SOCG_03609_NA	355-2	cover	SPBC12D12.05c_NA	353-2	cover	SJAG_00612_I4	345-2	spliced	Ancestor of Scry, Soct and Spom
SPOG_04588_I2	76-1	spliced	SOCG_01489_I1	14-1	spliced	SPBC1347.07_I2	86-1	spliced	SJAG_00401_NA	15-1	cover	Sjap
SPOG_04588_I4	126-0	spliced	SOCG_01489_I3	64-0	spliced	SPBC1347.07_I4	136-0	spliced	SJAG_00401_NA	65-0	cover	Sjap
SPOG_02806_NA	60-1	cover	SOCG_00221_NA	60-1	cover	SPBC13E7.10c_I2	60-1	spliced	SJAG_03120_NA	60-1	cover	Ancestor of Scry and Soct ; Sjap
SPOG_03082_I1	389-1	spliced	SOCG_01340_I1	391-1	spliced	SPBC13G1.05_I1	371-1	spliced	SJAG_00893_NA	388-1	cover	Sjap
SPOG_03082_I2	483-0	spliced	SOCG_01340_I2	485-0	spliced	SPBC13G1.05_I2	465-0	spliced	SJAG_00893_NA	482-0	cover	Sjap
SPOG_03086_I1	318-0	spliced	SOCG_01344_I1	318-0	spliced	SPBC13G1.09_I1	309-0	spliced	SJAG_00897_NA	317-0	cover	Sjap
SPOG_03091_I2	365-0	spliced	SOCG_01348_I2	365-0	spliced	SPBC13G1.13_NA	365-0	cover	SJAG_00901_NA	364-0	cover	Spom; Sjap
SPOG_01141_NA	186-0	cover	SOCG_00887_NA	186-0	cover	SPBC14F5.11c_NA	185-0	cover	SJAG_02852_I3	194-0	spliced	Ancestor of Scry, Soct and Spom
SPOG_01142_I1	69-1	spliced	SOCG_00886_I1	70-1	spliced	SPBC14F5.13c_I1	69-1	spliced	SJAG_02853_NA	70-1	cover	Sjap
SPOG_01845_NA	46-2	cover	SOCG_00652_NA	46-2	cover	SPBC1539.08_I2	46-2	spliced	SJAG_01456_I2	42-2	spliced	Ancestor of Scry and Soct
SPOG_01845_NA	70-0	cover	SOCG_00652_NA	70-0	cover	SPBC1539.08_I3	70-0	spliced	SJAG_01456_I3	66-0	spliced	Ancestor of Scry and Soct
SPOG_01391_NA	157-2	cover	SOCG_02610_NA	155-2	cover	SPBC15C4.01c_I3	154-2	spliced	SJAG_02065_I3	156-2	spliced	Ancestor of Scry and Soct
SPOG_02816_I2	50-1	spliced	SOCG_00231_I2	50-1	spliced	SPBC15D4.15_I2	50-1	spliced	SJAG_03108_NA	50-1	cover	Sjap
SPOG_03153_I1	528-1	spliced	SOCG_01410_I1	529-1	spliced	SPBC1604.14c_NA	522-1	cover	SJAG_00845_I1	557-1	spliced	Spom
SPOG_03153_I2	564-2	spliced	SOCG_01410_I2	565-2	spliced	SPBC1604.14c_NA	558-2	cover	SJAG_00845_I2	593-2	spliced	Spom
SPOG_03153_I3	654-2	spliced	SOCG_01410_I3	655-2	spliced	SPBC1604.14c_NA	648-2	cover	SJAG_00845_I3	683-2	spliced	Spom
SPOG_03145_NA	24-2	cover	SOCG_01402_NA	24-2	cover	SPBC1604.21c_I2	24-2	spliced	SJAG_00853_I1	20-2	spliced	Ancestor of Scry and Soct
SPOG_01271_NA	131-0	cover	SOCG_01776_NA	131-0	no data	SPBC1685.02c_I1	130-0	spliced	SJAG_03262_NA	128-0	cover	Ancestor of Scry and Soct ; Sjap
SPOG_01265_I1	112-2	spliced	SOCG_01783_I1	112-2	spliced	SPBC1685.08_I1	113-2	spliced	SJAG_03255_NA	124-2	cover	Sjap
SPOG_01260_I3	707-2	spliced	SOCG_01788_I3	704-2	spliced	SPBC1685.14c_NA	680-2	cover	SJAG_02337_I3	706-2	spliced	Spom
SPOG_01260_NA	794-1	cover	SOCG_01788_NA	791-1	cover	SPBC1685.14c_NA	767-1	cover	SJAG_02337_I4	793-1	spliced	Ancestor of Scry, Soct and Spom
SPOG_05220_I1	31-2	spliced	SOCG_01778_I1	31-2	spliced	SPBC1685.16_I1	31-2	spliced	SJAG_05294_NA	31-2	cover	Sjap
SPOG_05220_I2	48-2	spliced	SOCG_01778_I2	48-2	spliced	SPBC1685.16_I2	48-2	spliced	SJAG_05294_NA	48-2	cover	Sjap
SPOG_01947_I2	125-2	spliced	SOCG_00558_NA	125-2	cover	SPBC16A3.08c_I2	131-2	spliced	SJAG_16176_NA	117-2	no data	Soct; Sjap
SPOG_01024_I1	108-2	spliced	SOCG_01001_I1	108-2	spliced	SPBC16A3.10_NA	108-2	cover	SJAG_04792_NA	112-2	cover	Spom; Sjap
SPOG_01024_I2	148-0	spliced	SOCG_01001_I2	148-0	spliced	SPBC16A3.10_NA	148-0	cover	SJAG_04792_NA	152-0	cover	Spom; Sjap
SPOG_01828_I3	201-0	spliced	SOCG_00669_I3	212-0	spliced	SPBC16C6.07c_NA	201-0	cover	SJAG_01489_I4	201-0	spliced	Spom
SPOG_01829_I4	212-0	spliced	SOCG_00668_NA	205-0	cover	SPBC16C6.08c_NA	205-0	cover	SJAG_01490_I4	270-0	spliced	Soct; Spom
SPOG_03023_I1	83-1	spliced	SOCG_01283_I1	83-1	spliced	SPBC16D10.03_NA	87-1	cover	SJAG_04181_I1	86-1	spliced	Spom
SPOG_03023_I2	117-1	spliced	SOCG_01283_I2	117-1	spliced	SPBC16D10.03_NA	121-1	cover	SJAG_04181_I2	120-1	spliced	Spom
SPOG_03024_NA	1047-2	cover	SOCG_01284_NA	1021-2	cover	SPBC16D10.04c_I2	1051-2	spliced	SJAG_04183_I2	785-2	spliced	Ancestor of Scry and Soct
SPOG_03024_I2	1285-0	spliced	SOCG_01284_I3	1259-0	spliced	SPBC16D10.04c_I3	1289-0	spliced	SJAG_04183_NA	1029-0	cover	Sjap
SPOG_04108_I4	224-0	spliced	SOCG_03629_I4	225-0	spliced	SPBC16E9.10c_NA	230-0	cover	SJAG_04599_NA	236-0	cover	Spom; Sjap
SPOG_04108_I5	298-1	spliced	SOCG_03629_I5	299-1	spliced	SPBC16E9.10c_I3	304-1	spliced	SJAG_04599_NA	310-1	cover	Sjap
SPOG_04108_I6	347-2	spliced	SOCG_03629_I6	348-2	spliced	SPBC16E9.10c_NA	353-2	cover	SJAG_04599_NA	359-2	cover	Spom; Sjap
SPOG_04108_I7	561-0	spliced	SOCG_03629_I7	562-0	spliced	SPBC16E9.10c_NA	565-0	cover	SJAG_04599_I3	577-0	spliced	Spom
SPOG_04110_I2	97-2	spliced	SOCG_03627_I2	97-2	spliced	SPBC16E9.12c_I2	97-2	spliced	SJAG_04601_NA	100-2	cover	Sjap
SPOG_04110_I3	126-0	spliced	SOCG_03627_I3	126-0	spliced	SPBC16E9.12c_I3	126-0	spliced	SJAG_04601_NA	129-0	cover	Sjap
SPOG_01034_I2	93-0	spliced	SOCG_00992_I2	93-0	spliced	SPBC16G5.12c_NA	93-0	cover	SJAG_04816_I2	93-0	spliced	Spom
SPOG_04136_NA	48-0	cover	SOCG_03601_NA	48-0	cover	SPBC16H5.03c_I2	54-0	spliced	SJAG_00604_I2	53-0	spliced	Ancestor of Scry and Soct
SPOG_04142_I2	299-2	spliced	SOCG_03596_I2	299-2	spliced	SPBC16H5.07c_NA	299-2	cover	SJAG_00600_I2	296-2	spliced	Spom
SPOG_04142_I3	319-1	spliced	SOCG_03596_I3	319-1	spliced	SPBC16H5.07c_NA	319-1	cover	SJAG_00600_I3	316-1	spliced	Spom
SPOG_04146_I2	563-0	spliced	SOCG_03592_I2	563-0	spliced	SPBC16H5.11c_I2	583-0	spliced	SJAG_00596_NA	592-0	cover	Sjap
SPOG_04149_I2	179-1	spliced	SOCG_03589_I2	178-1	spliced	SPBC16H5.14c_I2	176-1	spliced	SJAG_00593_NA	209-1	cover	Sjap
SPOG_02977_I3	114-1	spliced	SOCG_01236_I3	114-1	spliced	SPBC1703.08c_I3	114-1	spliced	SJAG_01616_NA	115-1	cover	Sjap
SPOG_01302_NA	120-0	cover	SOCG_04470_NA	120-0	cover	SPBC1706.01_NA	128-0	cover	SJAG_00030_I1	56-0	spliced	Ancestor of Scry, Soct and Spom
SPOG_04256_NA	56-0	cover	SOCG_03482_NA	56-0	cover	SPBC1709.02c_I3	54-0	spliced	SJAG_00443_I3	57-0	spliced	Ancestor of Scry and Soct
SPOG_04269_I4	237-1	spliced	SOCG_03469_I4	237-1	spliced	SPBC1709.14_I4	235-1	spliced	SJAG_03227_NA	232-1	cover	Sjap
SPOG_04270_I1	125-1	spliced	SOCG_03468_I1	125-1	spliced	SPBC1709.15c_I1	125-1	no data	SJAG_03226_NA	125-1	cover	Sjap
SPOG_04270_NA	658-0	cover	SOCG_03468_NA	658-0	cover	SPBC1709.15c_NA	659-0	no data	SJAG_03226_I1	660-0	spliced	Ancestor of Scry, Soct and Spom
SPOG_03014_I2	49-0	spliced	SOCG_01274_I2	49-0	spliced	SPBC1718.04_NA	49-0	cover	SJAG_02654_I2	49-0	spliced	Spom
SPOG_04252_NA	78-0	cover	SOCG_03486_NA	78-0	cover	SPBC1734.14c_I2	78-0	spliced	SJAG_00439_I2	78-0	spliced	Ancestor of Scry and Soct
SPOG_04254_I2	149-2	spliced	SOCG_03484_I2	148-2	spliced	SPBC1734.16c_NA	150-2	no data	SJAG_00441_I2	128-2	spliced	Spom
SPOG_03657_I1	53-0	spliced	SOCG_04601_I1	53-0	spliced	SPBC1773.01_I1	53-0	spliced	SJAG_02514_NA	49-0	cover	Sjap
SPOG_03663_I1	202-2	spliced	SOCG_04596_I1	202-2	spliced	SPBC1773.08c_NA	201-2	cover	SJAG_02519_I1	202-2	spliced	Spom
SPOG_03663_I2	371-0	spliced	SOCG_04596_I2	370-0	spliced	SPBC1773.08c_NA	365-0	cover	SJAG_02519_I2	375-0	spliced	Spom
SPOG_02782_NA	151-1	cover	SOCG_00197_NA	151-1	cover	SPBC1778.06c_NA	151-1	cover	SJAG_03088_I2	151-1	spliced	Ancestor of Scry, Soct and Spom
SPOG_02782_NA	575-1	cover	SOCG_00197_NA	575-1	cover	SPBC1778.06c_I2	575-1	spliced	SJAG_03088_I3	574-1	spliced	Ancestor of Scry and Soct
SPOG_04395_I3	225-1	spliced	SOCG_00080_I3	225-1	spliced	SPBC17A3.05c_NA	225-1	cover	SJAG_01160_NA	221-1	cover	Spom; Sjap
SPOG_04397_I2	438-1	spliced	SOCG_00078_NA	438-1	cover	SPBC17A3.07_NA	439-1	cover	SJAG_01162_NA	440-1	cover	Soct; Spom; Sjap
SPOG_04398_I3	142-2	spliced	SOCG_00077_I3	142-2	spliced	SPBC17A3.08_I3	142-2	spliced	SJAG_01163_NA	136-2	cover	Sjap
SPOG_04398_I4	235-1	spliced	SOCG_00077_I4	235-1	spliced	SPBC17A3.08_I4	235-1	spliced	SJAG_01163_NA	229-1	cover	Sjap
SPOG_00784_NA	10-1	cover	SOCG_00111_NA	10-1	cover	SPBC17D11.01_I1	10-1	spliced	SJAG_05977_I1	10-1	spliced	Ancestor of Scry and Soct
SPOG_00784_NA	28-2	cover	SOCG_00111_NA	28-2	cover	SPBC17D11.01_I2	28-2	spliced	SJAG_05977_I2	28-2	spliced	Ancestor of Scry and Soct
SPOG_00786_I2	130-1	spliced	SOCG_00109_I2	130-1	spliced	SPBC17D11.03c_I2	131-1	spliced	SJAG_02630_NA	124-1	cover	Sjap
SPOG_00789_I2	121-2	spliced	SOCG_00106_I2	121-2	spliced	SPBC17D11.06_I2	121-2	spliced	SJAG_02627_NA	121-2	cover	Sjap
SPOG_00790_I1	16-1	spliced	SOCG_00105_I1	16-1	spliced	SPBC17D11.07c_I1	16-1	spliced	SJAG_06322_NA	16-1	cover	Sjap
SPOG_01418_NA	713-1	cover	SOCG_02583_NA	713-1	cover	SPBC17G9.08c_I5	709-1	spliced	SJAG_00467_NA	498-1	cover	Ancestor of Scry and Soct ; Sjap
SPOG_02920_NA	4-2	cover	SOCG_03306_NA	4-2	cover	SPBC1826.01c_NA	4-2	no data	SJAG_00650_I1	4-2	spliced	Ancestor of Scry, Soct and Spom
SPOG_04503_I1	102-1	spliced	SOCG_01573_I1	102-1	spliced	SPBC1861.05_NA	105-1	cover	SJAG_03213_I1	94-1	spliced	Spom
SPOG_04507_NA	182-1	cover	SOCG_01568_NA	178-1	cover	SPBC1861.09_NA	185-1	cover	SJAG_03209_I1	211-1	spliced	Ancestor of Scry, Soct and Spom
SPOG_01504_NA	83-0	cover	SOCG_02497_NA	83-0	cover	SPBC18E5.02c_I1	82-0	spliced	SJAG_04177_NA	73-0	cover	Ancestor of Scry and Soct ; Sjap
SPOG_01504_NA	117-2	cover	SOCG_02497_NA	117-2	cover	SPBC18E5.02c_I2	116-2	spliced	SJAG_04177_I2	107-2	spliced	Ancestor of Scry and Soct
SPOG_01501_I1	41-2	spliced	SOCG_02501_I1	41-2	spliced	SPBC18E5.05c_I1	41-2	spliced	SJAG_16205_NA	41-2	no data	Sjap
SPOG_04659_I1	125-0	spliced	SOCG_03233_I1	125-0	spliced	SPBC18H10.14_I1	125-0	spliced	SJAG_03422_NA	125-0	cover	Sjap
SPOG_04859_NA	30-1	cover	SOCG_04911_NA	30-1	cover	SPBC19C2.01_NA	30-1	cover	SJAG_01315_I2	30-1	spliced	Ancestor of Scry, Soct and Spom
SPOG_02939_I5	408-2	spliced	SOCG_03325_I5	411-2	spliced	SPBC19C7.10_I5	425-2	spliced	SJAG_01263_NA	428-2	cover	Sjap
SPOG_02196_I2	245-2	spliced	SOCG_00309_I2	245-2	spliced	SPBC19G7.04_I2	237-2	spliced	SJAG_02223_NA	288-2	cover	Sjap
SPOG_02190_NA	724-2	cover	SOCG_00315_NA	725-2	cover	SPBC19G7.10c_I4	713-2	spliced	SJAG_02213_NA	684-2	cover	Ancestor of Scry and Soct ; Sjap
SPOG_00781_I1	248-0	spliced	SOCG_00114_I1	249-0	spliced	SPBC20F10.08c_NA	245-0	cover	SJAG_01328_I1	265-0	spliced	Spom
SPOG_03143_NA	42-1	cover	SOCG_01400_NA	42-1	cover	SPBC211.07c_NA	42-1	cover	SJAG_00855_I1	43-1	spliced	Ancestor of Scry, Soct and Spom
SPOG_03144_NA	65-2	cover	SOCG_01401_NA	65-2	cover	SPBC211.08c_NA	65-2	cover	SJAG_00854_I2	63-2	spliced	Ancestor of Scry, Soct and Spom
SPOG_04599_I2	38-1	spliced	SOCG_01478_I2	38-1	spliced	SPBC215.09c_NA	38-1	cover	SJAG_00413_I2	38-1	spliced	Spom
SPOG_04175_I2	261-1	spliced	SOCG_03563_I2	261-1	spliced	SPBC216.01c_NA	265-1	cover	SJAG_00369_NA	264-1	cover	Spom; Sjap
SPOG_04179_NA	2262-0	cover	SOCG_03559_NA	2261-0	cover	SPBC216.05_NA	2256-0	no data	SJAG_00364_I2	2257-0	spliced	Ancestor of Scry, Soct and Spom
SPOG_04179_NA	2291-1	cover	SOCG_03559_NA	2290-1	cover	SPBC216.05_NA	2285-1	no data	SJAG_00364_I3	2286-1	spliced	Ancestor of Scry, Soct and Spom
SPOG_04868_I3	420-0	spliced	SOCG_04920_I3	419-0	spliced	SPBC21B10.09_I3	414-0	spliced	SJAG_04324_NA	418-0	cover	Sjap
SPOG_03109_I1	215-0	spliced	SOCG_01366_I1	215-0	spliced	SPBC21C3.03_I1	211-0	spliced	SJAG_00496_NA	175-0	cover	Sjap
SPOG_04151_I1	11-1	no data	SOCG_03587_I1	11-1	spliced	SPBC21H7.06c_I1	11-1	spliced	SJAG_00586_NA	11-1	cover	Sjap
SPOG_01491_NA	61-0	cover	SOCG_02511_NA	61-0	cover	SPBC23G7.05_NA	61-0	cover	SJAG_01117_I2	61-0	spliced	Ancestor of Scry, Soct and Spom
SPOG_01488_NA	40-0	cover	SOCG_02514_NA	40-0	cover	SPBC23G7.08c_NA	60-0	cover	SJAG_01114_I2	43-0	spliced	Ancestor of Scry, Soct and Spom
SPOG_02200_NA	33-1	cover	SOCG_00305_NA	33-1	cover	SPBC24C6.11_NA	33-1	cover	SJAG_02227_I2	33-1	spliced	Ancestor of Scry, Soct and Spom
SPOG_02200_I2	94-0	spliced	SOCG_00305_I2	94-0	no data	SPBC24C6.11_NA	94-0	cover	SJAG_02227_NA	94-0	cover	Spom; Sjap
SPOG_02927_I1	12-1	spliced	SOCG_03313_I1	12-1	spliced	SPBC25B2.05_NA	12-1	cover	SJAG_00657_I1	12-1	spliced	Spom
SPOG_02927_I2	21-2	spliced	SOCG_03313_I2	21-2	spliced	SPBC25B2.05_NA	21-2	cover	SJAG_00657_I2	21-2	spliced	Spom
SPOG_02927_I3	33-0	spliced	SOCG_03313_I3	33-0	spliced	SPBC25B2.05_NA	33-0	cover	SJAG_00657_I3	33-0	spliced	Spom
SPOG_03182_NA	349-1	cover	SOCG_01442_NA	349-1	cover	SPBC26H8.07c_I5	349-1	spliced	SJAG_16226_NA	349-1	no data	Ancestor of Scry and Soct ; Sjap
SPOG_03185_NA	65-1	cover	SOCG_01445_NA	65-1	cover	SPBC26H8.10_I1	65-1	spliced	SJAG_04006_I1	64-1	spliced	Ancestor of Scry and Soct
SPOG_04477_I6	119-0	no data	SOCG_00001_I6	119-0	spliced	SPBC28F2.12_I6	119-0	spliced	SJAG_01713_NA	119-0	cover	Sjap
SPOG_02853_I2	118-2	spliced	SOCG_00267_I2	118-2	spliced	SPBC2A9.09_I2	118-2	spliced	SJAG_00558_NA	118-2	cover	Sjap
SPOG_02851_I1	214-0	spliced	SOCG_00265_I1	214-0	spliced	SPBC2A9.11c_I1	216-0	spliced	SJAG_00560_NA	217-0	cover	Sjap
SPOG_02851_I2	258-1	spliced	SOCG_00265_I2	258-1	spliced	SPBC2A9.11c_I2	260-1	spliced	SJAG_00560_NA	261-1	cover	Sjap
SPOG_02851_NA	327-2	cover	SOCG_00265_NA	327-2	cover	SPBC2A9.11c_NA	329-2	cover	SJAG_00560_I1	330-2	spliced	Ancestor of Scry, Soct and Spom
SPOG_02845_NA	44-2	cover	SOCG_00259_NA	44-2	cover	SPBC2D10.07c_I1	43-2	spliced	SJAG_03648_I1	40-2	spliced	Ancestor of Scry and Soct
SPOG_02845_NA	86-0	cover	SOCG_00259_NA	86-0	cover	SPBC2D10.07c_I2	85-0	spliced	SJAG_03648_I2	82-0	spliced	Ancestor of Scry and Soct
SPOG_02842_I1	71-1	spliced	SOCG_00256_I1	89-1	spliced	SPBC2D10.10c_NA	73-1	cover	SJAG_00943_I1	67-1	spliced	Spom
SPOG_04687_I4	146-1	spliced	SOCG_03205_I4	146-1	spliced	SPBC2F12.05c_NA	141-1	cover	SJAG_01722_I4	136-1	spliced	Spom
SPOG_00050_NA	42-2	cover	SOCG_04738_NA	42-2	cover	SPBC2G5.02c_NA	44-2	cover	SJAG_03929_I1	38-2	spliced	Ancestor of Scry, Soct and Spom
SPOG_04355_NA	185-0	cover	SOCG_03384_NA	185-0	cover	SPBC30B4.07c_NA	184-0	cover	SJAG_04367_I1	184-0	spliced	Ancestor of Scry, Soct and Spom
SPOG_01446_I1	34-0	spliced	SOCG_02556_I1	34-0	spliced	SPBC31E1.06_I1	34-0	spliced	SJAG_06266_NA	34-0	cover	Sjap
SPOG_03096_I1	41-0	spliced	SOCG_01353_I1	41-0	spliced	SPBC31F10.06c_I1	41-0	spliced	SJAG_00906_NA	41-0	cover	Sjap
SPOG_03096_I2	77-1	spliced	SOCG_01353_I2	77-1	spliced	SPBC31F10.06c_I2	77-1	spliced	SJAG_00906_NA	77-1	cover	Sjap
SPOG_03101_NA	17-0	cover	SOCG_01358_NA	17-0	cover	SPBC31F10.11c_NA	17-0	cover	SJAG_00911_I1	17-0	spliced	Ancestor of Scry, Soct and Spom
SPOG_03103_I2	39-1	spliced	SOCG_01360_I2	39-1	spliced	SPBC31F10.13c_I2	39-1	spliced	SJAG_00913_NA	39-1	cover	Sjap
SPOG_03103_NA	165-1	cover	SOCG_01360_NA	165-1	cover	SPBC31F10.13c_NA	167-1	cover	SJAG_00913_I4	161-1	spliced	Ancestor of Scry, Soct and Spom
SPOG_03103_NA	192-0	cover	SOCG_01360_NA	192-0	cover	SPBC31F10.13c_NA	194-0	cover	SJAG_00913_I5	188-0	spliced	Ancestor of Scry, Soct and Spom
SPOG_03106_NA	591-0	cover	SOCG_01363_NA	595-0	cover	SPBC31F10.16_I3	593-0	spliced	SJAG_00916_I3	604-0	spliced	Ancestor of Scry and Soct
SPOG_02311_I1	78-1	spliced	SOCG_02717_I1	78-1	spliced	SPBC32F12.03c_NA	77-1	cover	SJAG_01216_NA	156-1	cover	Spom; Sjap
SPOG_02868_NA	835-2	cover	SOCG_00289_NA	844-2	cover	SPBC336.04_NA	847-2	cover	SJAG_02818_I1	828-2	spliced	Ancestor of Scry, Soct and Spom
SPOG_04228_I4	484-0	spliced	SOCG_03510_I4	484-0	spliced	SPBC337.05c_NA	484-0	cover	SJAG_00447_I4	484-0	spliced	Spom
SPOG_04230_NA	298-0	cover	SOCG_03508_NA	293-0	cover	SPBC337.07c_I1	304-0	spliced	SJAG_00451_I1	303-0	spliced	Ancestor of Scry and Soct
SPOG_04230_NA	377-1	cover	SOCG_03508_NA	372-1	cover	SPBC337.07c_I3	383-1	spliced	SJAG_00451_I3	385-1	spliced	Ancestor of Scry and Soct
SPOG_04231_I1	54-1	spliced	SOCG_03506_I1	54-1	spliced	SPBC337.09_I1	48-1	spliced	SJAG_00453_NA	48-1	cover	Sjap
SPOG_04231_I2	84-2	spliced	SOCG_03506_I2	84-2	spliced	SPBC337.09_I2	78-2	spliced	SJAG_00453_NA	78-2	cover	Sjap
SPOG_01300_I4	198-1	spliced	SOCG_04472_I4	198-1	spliced	SPBC354.14c_I4	198-1	spliced	SJAG_00029_NA	199-1	cover	Sjap
SPOG_01300_I5	496-1	spliced	SOCG_04472_I5	496-1	spliced	SPBC354.14c_I5	496-1	spliced	SJAG_00029_NA	497-1	cover	Sjap
SPOG_04156_I11	324-1	spliced	SOCG_03582_I11	324-1	spliced	SPBC36.05c_I11	324-1	spliced	SJAG_00581_NA	324-1	cover	Sjap
SPOG_01215_NA	134-0	cover	SOCG_01833_NA	133-0	no data	SPBC3B8.02_I2	125-0	spliced	SJAG_01062_NA	79-0	cover	Ancestor of Scry and Soct ; Sjap
SPOG_01211_I1	65-0	spliced	SOCG_01836_I1	65-0	spliced	SPBC3B8.05_I1	68-0	spliced	SJAG_01058_NA	67-0	cover	Sjap
SPOG_01209_I1	53-0	spliced	SOCG_01838_I1	55-0	spliced	SPBC3B8.07c_NA	51-0	cover	SJAG_01057_I1	47-0	spliced	Spom
SPOG_04626_I2	452-0	spliced	SOCG_01452_I2	452-0	spliced	SPBC3B9.03_I2	454-0	spliced	SJAG_01558_NA	379-0	cover	Sjap
SPOG_04625_I1	85-0	spliced	SOCG_01453_I1	85-0	spliced	SPBC3B9.04_NA	85-0	cover	SJAG_05693_I1	83-0	spliced	Spom
SPOG_04623_I1	2-2	spliced	SOCG_01455_I1	2-2	spliced	SPBC3B9.05_I1	2-2	spliced	SJAG_01560_NA	2-2	cover	Sjap
SPOG_04609_NA	19-0	cover	SOCG_01469_NA	19-0	cover	SPBC3B9.18c_NA	18-0	cover	SJAG_06300_I1	16-0	spliced	Ancestor of Scry, Soct and Spom
SPOG_04341_I2	219-0	spliced	SOCG_03399_I2	219-0	spliced	SPBC3D6.06c_NA	218-0	cover	SJAG_04882_I2	221-0	spliced	Spom
SPOG_04341_I3	320-0	spliced	SOCG_03399_I3	320-0	spliced	SPBC3D6.06c_NA	319-0	cover	SJAG_04882_I3	322-0	spliced	Spom
SPOG_04630_I1	193-0	spliced	SOCG_03262_I1	194-0	spliced	SPBC3H7.07c_NA	193-0	cover	SJAG_04449_NA	193-0	cover	Spom; Sjap
SPOG_04276_NA	155-0	cover	SOCG_03462_NA	155-0	cover	SPBC409.05_I3	155-0	spliced	SJAG_03219_I3	155-0	spliced	Ancestor of Scry and Soct
SPOG_04295_NA	32-1	cover	SOCG_03445_NA	32-1	no data	SPBC409.21_NA	32-1	cover	SJAG_02354_I1	32-1	spliced	Ancestor of Scry, Soct and Spom
SPOG_02289_NA	40-0	cover	SOCG_02696_NA	40-0	no data	SPBC428.15_NA	40-0	cover	SJAG_02604_I2	40-0	spliced	Ancestor of Scry, Soct and Spom
SPOG_02777_I4	157-0	spliced	SOCG_00192_I4	157-0	spliced	SPBC4C3.10c_NA	157-0	cover	SJAG_03151_I4	157-0	spliced	Spom
SPOG_01960_I4	416-0	spliced	SOCG_00545_I4	422-0	spliced	SPBC543.05c_I4	410-0	spliced	SJAG_01183_NA	411-0	cover	Sjap
SPOG_01962_I1	110-0	spliced	SOCG_00543_I1	110-0	spliced	SPBC543.07_NA	108-0	cover	SJAG_01181_I1	131-0	spliced	Spom
SPOG_01962_NA	208-1	cover	SOCG_00543_NA	208-1	cover	SPBC543.07_NA	206-1	cover	SJAG_01181_I2	229-1	spliced	Ancestor of Scry, Soct and Spom
SPOG_01962_NA	249-0	cover	SOCG_00543_NA	249-0	cover	SPBC543.07_NA	247-0	cover	SJAG_01181_I3	270-0	spliced	Ancestor of Scry, Soct and Spom
SPOG_01962_I2	325-2	spliced	SOCG_00543_I2	325-2	spliced	SPBC543.07_NA	323-2	cover	SJAG_01181_I4	346-2	spliced	Spom
SPOG_00087_I1	200-0	spliced	SOCG_04700_I1	200-0	spliced	SPBC557.03c_I1	202-0	spliced	SJAG_04464_NA	212-0	cover	Sjap
SPOG_00086_I1	35-1	spliced	SOCG_04701_I1	35-1	spliced	SPBC557.04_I1	34-1	spliced	SJAG_04465_NA	45-1	cover	Sjap
SPOG_01355_NA	38-1	cover	SOCG_04416_NA	38-1	cover	SPBC577.03c_NA	38-1	cover	SJAG_04535_I1	37-1	spliced	Ancestor of Scry, Soct and Spom
SPOG_01358_NA	1564-0	cover	SOCG_04413_NA	1565-0	cover	SPBC577.06c_NA	1575-0	no data	SJAG_04537_I5	1570-0	spliced	Ancestor of Scry, Soct and Spom
SPOG_01358_I8	1653-0	spliced	SOCG_04413_I8	1654-0	spliced	SPBC577.06c_NA	1666-0	no data	SJAG_04537_I6	1658-0	spliced	Spom
SPOG_01358_I9	1736-1	spliced	SOCG_04413_I9	1737-1	spliced	SPBC577.06c_NA	1749-1	no data	SJAG_04537_NA	1741-1	cover	Spom; Sjap
SPOG_01367_I1	40-1	spliced	SOCG_04404_I1	40-1	spliced	SPBC577.12_NA	40-1	cover	SJAG_04544_I1	40-1	spliced	Spom
SPOG_02270_NA	156-1	cover	SOCG_02675_NA	163-1	cover	SPBC582.08_I1	155-1	spliced	SJAG_06339_I1	136-1	spliced	Ancestor of Scry and Soct
SPOG_02270_NA	422-0	cover	SOCG_02675_NA	429-0	cover	SPBC582.08_I2	421-0	spliced	SJAG_06339_NA	402-0	cover	Ancestor of Scry and Soct ; Sjap
SPOG_02272_I2	305-0	spliced	SOCG_02677_I2	297-0	spliced	SPBC582.10c_I1	263-0	spliced	SJAG_06341_NA	285-0	cover	Sjap
SPOG_02272_NA	744-1	cover	SOCG_02677_NA	735-1	cover	SPBC582.10c_NA	700-1	cover	SJAG_06341_I1	719-1	spliced	Ancestor of Scry, Soct and Spom
SPOG_02272_NA	800-0	cover	SOCG_02677_NA	791-0	cover	SPBC582.10c_NA	756-0	cover	SJAG_06341_I2	775-0	spliced	Ancestor of Scry, Soct and Spom
SPOG_02759_I2	52-2	spliced	SOCG_00174_I2	52-2	spliced	SPBC609.03_I2	52-2	spliced	SJAG_03130_NA	32-2	cover	Sjap
SPOG_02759_I3	679-0	spliced	SOCG_00174_I3	680-0	spliced	SPBC609.03_NA	672-0	cover	SJAG_03130_NA	638-0	cover	Spom; Sjap
SPOG_02759_I4	705-1	spliced	SOCG_00174_I4	706-1	spliced	SPBC609.03_NA	698-1	cover	SJAG_03130_NA	664-1	cover	Spom; Sjap
SPOG_02759_I5	787-2	spliced	SOCG_00174_I5	788-2	spliced	SPBC609.03_I4	780-2	spliced	SJAG_03130_NA	746-2	cover	Sjap
SPOG_04184_NA	478-1	cover	SOCG_03554_NA	478-1	cover	SPBC646.04_I1	486-1	spliced	SJAG_02720_I1	480-1	spliced	Ancestor of Scry and Soct
SPOG_04187_I2	254-1	spliced	SOCG_03551_I2	254-1	spliced	SPBC646.07c_NA	254-1	cover	SJAG_02717_I2	282-1	spliced	Spom
SPOG_04193_I1	207-0	spliced	SOCG_03545_I1	207-0	spliced	SPBC646.13_NA	207-0	cover	SJAG_02380_I1	208-0	spliced	Spom
SPOG_04193_I2	235-1	spliced	SOCG_03545_I2	235-1	spliced	SPBC646.13_NA	235-1	cover	SJAG_02380_I2	236-1	spliced	Spom
SPOG_04323_NA	71-2	cover	SOCG_03417_NA	71-2	cover	SPBC651.01c_I3	71-2	spliced	SJAG_04940_NA	71-2	cover	Ancestor of Scry and Soct ; Sjap
SPOG_04325_I2	150-1	spliced	SOCG_03415_I2	150-1	spliced	SPBC651.03c_NA	150-1	cover	SJAG_04938_I2	150-1	spliced	Spom
SPOG_04331_NA	263-1	cover	SOCG_03409_NA	264-1	cover	SPBC651.09c_NA	268-1	cover	SJAG_04933_I4	267-1	spliced	Ancestor of Scry, Soct and Spom
SPOG_02302_I1	24-0	spliced	SOCG_02709_I1	24-0	spliced	SPBC685.04c_NA	24-0	cover	SJAG_02805_I1	24-0	spliced	Spom
SPOG_04403_NA	836-0	cover	SOCG_00073_NA	837-0	cover	SPBC691.03c_NA	849-0	cover	SJAG_01167_I1	843-0	spliced	Ancestor of Scry, Soct and Spom
SPOG_02916_I5	409-0	spliced	SOCG_03302_I5	409-0	spliced	SPBC6B1.05c_I5	407-0	spliced	SJAG_00645_NA	409-0	cover	Sjap
SPOG_02915_NA	407-0	cover	SOCG_03301_NA	407-0	cover	SPBC6B1.06c_NA	407-0	cover	SJAG_00644_I5	403-0	spliced	Ancestor of Scry, Soct and Spom
SPOG_02914_NA	19-0	cover	SOCG_03300_NA	19-0	cover	SPBC6B1.07_NA	19-0	cover	SJAG_00643_I1	19-0	spliced	Ancestor of Scry, Soct and Spom
SPOG_02914_NA	47-2	cover	SOCG_03300_NA	47-2	cover	SPBC6B1.07_NA	47-2	cover	SJAG_00643_I2	48-2	spliced	Ancestor of Scry, Soct and Spom
SPOG_02914_NA	861-0	cover	SOCG_03300_NA	861-0	cover	SPBC6B1.07_NA	860-0	cover	SJAG_00643_I3	860-0	spliced	Ancestor of Scry, Soct and Spom
SPOG_04173_NA	33-2	cover	SOCG_03565_NA	33-2	cover	SPBC713.11c_NA	33-2	cover	SJAG_00372_I2	33-2	spliced	Ancestor of Scry, Soct and Spom
SPOG_04173_NA	45-2	cover	SOCG_03565_NA	45-2	cover	SPBC713.11c_NA	45-2	cover	SJAG_00372_I3	45-2	spliced	Ancestor of Scry, Soct and Spom
SPOG_02756_I2	293-0	spliced	SOCG_00170_I2	293-0	spliced	SPBC776.02c_NA	293-0	cover	SJAG_03126_NA	293-0	cover	Spom; Sjap
SPOG_02742_I1	150-0	spliced	SOCG_00156_I1	150-0	spliced	SPBC776.14_NA	150-0	cover	SJAG_03162_I1	147-0	spliced	Spom
SPOG_02742_I2	168-2	spliced	SOCG_00156_I2	168-2	spliced	SPBC776.14_NA	168-2	cover	SJAG_03162_I2	165-2	spliced	Spom
SPOG_02742_I3	177-0	spliced	SOCG_00156_I3	177-0	spliced	SPBC776.14_NA	177-0	cover	SJAG_03162_I3	174-0	spliced	Spom
SPOG_02742_I4	194-0	spliced	SOCG_00156_I4	194-0	spliced	SPBC776.14_NA	194-0	cover	SJAG_03162_I4	191-0	spliced	Spom
SPOG_02742_I5	216-0	spliced	SOCG_00156_I5	216-0	spliced	SPBC776.14_NA	216-0	cover	SJAG_03162_I5	213-0	spliced	Spom
SPOG_02742_I6	221-1	spliced	SOCG_00156_I6	221-1	spliced	SPBC776.14_NA	221-1	cover	SJAG_03162_I6	218-1	spliced	Spom
SPOG_02742_I7	233-0	spliced	SOCG_00156_I7	233-0	spliced	SPBC776.14_NA	233-0	cover	SJAG_03162_I7	230-0	spliced	Spom
SPOG_02742_I8	273-0	spliced	SOCG_00156_I8	273-0	spliced	SPBC776.14_NA	273-0	cover	SJAG_03162_I8	270-0	spliced	Spom
SPOG_02741_NA	65-1	cover	SOCG_00155_NA	65-1	cover	SPBC776.15c_I2	65-1	spliced	SJAG_03163_I2	63-1	spliced	Ancestor of Scry and Soct
SPOG_03654_I1	49-0	spliced	SOCG_04604_I1	49-0	spliced	SPBC800.10c_NA	49-0	cover	SJAG_02511_NA	51-0	cover	Spom; Sjap
SPOG_03656_NA	471-2	cover	SOCG_04602_NA	445-2	no data	SPBC800.13_NA	449-2	cover	SJAG_02513_I2	436-2	spliced	Ancestor of Scry, Soct and Spom
SPOG_04451_NA	321-0	cover	SOCG_00026_NA	321-0	cover	SPBC83.14c_NA	321-0	cover	SJAG_00272_I3	321-0	spliced	Ancestor of Scry, Soct and Spom
SPOG_01311_I2	831-0	spliced	SOCG_04461_I2	831-0	spliced	SPBC839.08c_NA	831-0	cover	SJAG_04165_NA	823-0	cover	Spom; Sjap
SPOG_01320_I4	58-1	spliced	SOCG_04452_I4	58-1	spliced	SPBC839.17c_NA	58-1	cover	SJAG_04155_I4	58-1	spliced	Spom
SPOG_01320_I5	84-2	spliced	SOCG_04452_I5	84-2	spliced	SPBC839.17c_NA	84-2	cover	SJAG_04155_NA	84-2	cover	Spom; Sjap
SPOG_01320_I6	100-2	spliced	SOCG_04452_I6	100-2	spliced	SPBC839.17c_I4	100-2	spliced	SJAG_04155_NA	100-2	cover	Sjap
SPOG_02299_NA	651-0	cover	SOCG_02706_NA	652-0	cover	SPBC887.04c_NA	652-0	cover	SJAG_00312_I4	656-0	spliced	Ancestor of Scry, Soct and Spom
SPOG_01253_I1	406-1	spliced	SOCG_01795_NA	406-1	cover	SPBC887.14c_I1	419-1	spliced	SJAG_03780_I1	420-1	spliced	Soct
SPOG_04382_NA	87-1	cover	SOCG_03358_NA	87-1	cover	SPBC8D2.12c_NA	87-1	cover	SJAG_03550_I3	89-1	spliced	Ancestor of Scry, Soct and Spom
SPOG_04387_NA	233-0	cover	SOCG_03353_NA	234-0	cover	SPBC8D2.17_NA	247-0	cover	SJAG_03555_I3	237-0	spliced	Ancestor of Scry, Soct and Spom
SPOG_01332_I2	604-1	spliced	SOCG_04440_I2	600-1	spliced	SPBC947.01_I2	589-1	spliced	SJAG_04566_NA	629-1	cover	Sjap
SPOG_01331_NA	35-1	cover	SOCG_04441_NA	17-1	cover	SPBC947.02_NA	17-1	cover	SJAG_04565_I1	23-1	spliced	Ancestor of Scry, Soct and Spom
SPOG_01331_NA	52-2	cover	SOCG_04441_NA	34-2	cover	SPBC947.02_NA	34-2	cover	SJAG_04565_I2	40-2	spliced	Ancestor of Scry, Soct and Spom
SPOG_04199_I1	186-0	spliced	SOCG_03539_I1	186-0	spliced	SPBP35G2.02_NA	186-0	cover	SJAG_06290_NA	185-0	cover	Spom; Sjap
SPOG_04202_NA	42-0	cover	SOCG_03536_NA	42-0	cover	SPBP35G2.05c_I1	42-0	spliced	SJAG_06288_I1	42-0	spliced	Ancestor of Scry and Soct
SPOG_04202_NA	115-0	cover	SOCG_03536_NA	115-0	cover	SPBP35G2.05c_I3	115-0	spliced	SJAG_06288_I3	115-0	spliced	Ancestor of Scry and Soct
SPOG_04206_I2	75-1	spliced	SOCG_03532_I2	76-1	spliced	SPBP35G2.09_I2	76-1	spliced	SJAG_16228_NA	113-1	no data	Sjap
SPOG_04209_NA	141-1	cover	SOCG_03529_NA	138-1	cover	SPBP35G2.12_NA	132-1	cover	SJAG_03977_I1	53-1	spliced	Ancestor of Scry, Soct and Spom
SPOG_04209_NA	167-1	cover	SOCG_03529_NA	164-1	cover	SPBP35G2.12_NA	158-1	cover	SJAG_03977_I2	79-1	spliced	Ancestor of Scry, Soct and Spom
SPOG_03060_I1	74-0	spliced	SOCG_01318_I1	56-0	spliced	SPBP8B7.25_NA	55-0	cover	SJAG_02413_I1	55-0	spliced	Spom
SPOG_03060_I2	108-1	spliced	SOCG_01318_I2	90-1	spliced	SPBP8B7.25_NA	89-1	cover	SJAG_02413_I2	89-1	spliced	Spom
SPOG_03060_I3	120-1	spliced	SOCG_01318_I3	102-1	spliced	SPBP8B7.25_NA	101-1	cover	SJAG_02413_NA	101-1	cover	Spom; Sjap
SPOG_03060_I4	174-1	spliced	SOCG_01318_I4	156-1	spliced	SPBP8B7.25_I1	155-1	spliced	SJAG_02413_NA	155-1	cover	Sjap
SPOG_01335_I2	1125-0	spliced	SOCG_04437_I2	1124-0	spliced	SPBPJ4664.04_NA	1127-0	cover	SJAG_04569_I2	1128-0	spliced	Spom
SPOG_03314_I2	198-0	spliced	SOCG_03921_I2	198-0	spliced	SPCC1020.12c_NA	197-0	cover	SJAG_06379_I2	191-0	spliced	Spom
SPOG_03314_I4	270-0	spliced	SOCG_03921_I4	270-0	spliced	SPCC1020.12c_NA	269-0	cover	SJAG_06379_I4	263-0	spliced	Spom
SPOG_03379_I6	599-2	spliced	SOCG_03858_I6	599-2	spliced	SPCC1183.01_NA	600-2	cover	SJAG_03864_I6	604-2	spliced	Spom
SPOG_03375_I8	444-0	spliced	SOCG_03862_I8	444-0	spliced	SPCC1183.05c_NA	443-0	cover	SJAG_02527_I8	438-0	spliced	Spom
SPOG_03375_I9	472-0	spliced	SOCG_03862_I9	472-0	spliced	SPCC1183.05c_NA	471-0	cover	SJAG_02527_I9	466-0	spliced	Spom
SPOG_03375_I10	480-1	spliced	SOCG_03862_I10	480-1	spliced	SPCC1183.05c_NA	479-1	cover	SJAG_02527_I10	474-1	spliced	Spom
SPOG_03375_I12	532-2	spliced	SOCG_03862_I12	532-2	spliced	SPCC1183.05c_NA	530-2	cover	SJAG_02527_I12	525-2	spliced	Spom
SPOG_03375_I13	585-1	spliced	SOCG_03862_I13	585-1	spliced	SPCC1183.05c_I7	583-1	spliced	SJAG_02527_NA	578-1	cover	Sjap
SPOG_03529_I1	42-0	spliced	SOCG_03706_I1	42-0	spliced	SPCC1235.02_NA	43-0	cover	SJAG_01935_I1	43-0	spliced	Spom
SPOG_03529_I2	66-1	spliced	SOCG_03706_I2	66-1	spliced	SPCC1235.02_NA	67-1	cover	SJAG_01935_NA	67-1	cover	Spom; Sjap
SPOG_03520_I2	36-2	spliced	SOCG_03715_I2	36-2	spliced	SPCC1235.11_I2	36-2	spliced	SJAG_01924_NA	37-2	cover	Sjap
SPOG_03520_I3	68-1	spliced	SOCG_03715_I3	68-1	spliced	SPCC1235.11_I3	68-1	spliced	SJAG_01924_NA	69-1	cover	Sjap
SPOG_03520_I4	81-0	spliced	SOCG_03715_I4	81-0	spliced	SPCC1235.11_I4	81-0	spliced	SJAG_01924_NA	82-0	cover	Sjap
SPOG_03198_I2	144-0	spliced	SOCG_04038_I2	144-0	spliced	SPCC1259.10_I2	158-0	spliced	SJAG_00865_NA	151-0	cover	Sjap
SPOG_03194_I2	104-1	spliced	SOCG_04034_I2	104-1	spliced	SPCC1259.13_I2	104-1	spliced	SJAG_01680_NA	103-1	cover	Sjap
SPOG_02446_NA	69-0	cover	SOCG_02847_NA	69-0	cover	SPCC126.07c_NA	70-0	cover	SJAG_01992_I1	134-0	spliced	Ancestor of Scry, Soct and Spom
SPOG_02446_NA	92-1	cover	SOCG_02847_NA	92-1	cover	SPCC126.07c_NA	93-1	cover	SJAG_01992_I2	157-1	spliced	Ancestor of Scry, Soct and Spom
SPOG_00818_I2	50-2	spliced	SOCG_01215_I2	50-2	spliced	SPCC132.02_NA	49-2	cover	SJAG_01075_I2	46-2	spliced	Spom
SPOG_00818_I3	61-2	spliced	SOCG_01215_I3	61-2	spliced	SPCC132.02_NA	60-2	cover	SJAG_01075_I3	57-2	spliced	Spom
SPOG_00818_I4	72-1	spliced	SOCG_01215_I4	72-1	spliced	SPCC132.02_NA	71-1	cover	SJAG_01075_I4	68-1	spliced	Spom
SPOG_00827_I1	571-2	spliced	SOCG_01206_I1	571-2	spliced	SPCC1322.05c_NA	571-2	cover	SJAG_01088_I1	571-2	spliced	Spom
SPOG_00826_I6	901-2	spliced	SOCG_01207_I6	901-2	spliced	SPCC1322.06_NA	901-2	cover	SJAG_01083_I4	607-2	spliced	Spom
SPOG_00824_I2	231-0	spliced	SOCG_01209_I2	229-0	spliced	SPCC1322.09_I2	241-0	spliced	SJAG_01085_NA	223-0	cover	Sjap
SPOG_00821_I1	58-1	spliced	SOCG_01211_I1	58-1	spliced	SPCC1322.11_I1	58-1	spliced	SJAG_01087_NA	58-1	cover	Sjap
SPOG_03300_I2	40-1	spliced	SOCG_03936_I2	40-1	spliced	SPCC1393.06c_I2	40-1	spliced	SJAG_04252_NA	25-1	cover	Sjap
SPOG_03291_I2	366-1	spliced	SOCG_03946_I2	369-1	spliced	SPCC1393.13_NA	366-1	cover	SJAG_04241_I2	366-1	spliced	Spom
SPOG_03291_I3	406-2	spliced	SOCG_03946_I3	409-2	spliced	SPCC1393.13_NA	406-2	cover	SJAG_04241_NA	406-2	cover	Spom; Sjap
SPOG_00445_I1	132-0	spliced	SOCG_04097_NA	132-0	cover	SPCC1442.03_I1	132-0	spliced	SJAG_02484_I1	132-0	spliced	Soct
SPOG_00445_I2	164-0	spliced	SOCG_04097_NA	164-0	cover	SPCC1442.03_NA	164-0	cover	SJAG_02484_I2	164-0	spliced	Soct; Spom
SPOG_00427_NA	125-2	cover	SOCG_04115_NA	125-2	cover	SPCC1442.06_I3	125-2	spliced	SJAG_02502_NA	125-2	cover	Ancestor of Scry and Soct ; Sjap
SPOG_00431_I1	27-2	spliced	SOCG_04110_I1	27-2	spliced	SPCC1450.04_I1	27-2	spliced	SJAG_02493_NA	27-2	cover	Sjap
SPOG_02456_NA	146-0	cover	SOCG_02858_NA	146-0	cover	SPCC1620.06c_I2	146-0	spliced	SJAG_03809_NA	146-0	cover	Ancestor of Scry and Soct ; Sjap
SPOG_03391_I3	231-0	spliced	SOCG_03846_I3	231-0	no data	SPCC1672.01_NA	231-0	no data	SJAG_00248_I3	231-0	spliced	Spom
SPOG_03445_I1	97-0	spliced	SOCG_03792_NA	97-0	cover	SPCC1682.09c_I1	97-0	spliced	SJAG_00760_I1	97-0	spliced	Soct
SPOG_03445_NA	129-2	cover	SOCG_03792_NA	129-2	cover	SPCC1682.09c_I2	129-2	spliced	SJAG_00760_I2	129-2	spliced	Ancestor of Scry and Soct
SPOG_03445_NA	284-2	cover	SOCG_03792_NA	284-2	cover	SPCC1682.09c_NA	284-2	cover	SJAG_00760_I3	284-2	spliced	Ancestor of Scry, Soct and Spom
SPOG_03452_I1	73-2	spliced	SOCG_03785_I1	73-2	spliced	SPCC1682.16_I1	73-2	spliced	SJAG_00766_NA	74-2	cover	Sjap
SPOG_03266_I2	80-0	spliced	SOCG_03971_I2	80-0	spliced	SPCC16A11.10c_I2	80-0	spliced	SJAG_04217_NA	79-0	cover	Sjap
SPOG_03264_I1	107-2	spliced	SOCG_03973_I1	107-2	retained	SPCC16A11.12c_I1	107-2	spliced	SJAG_04215_NA	109-2	cover	Sjap
SPOG_03352_NA	243-0	cover	SOCG_03884_NA	243-0	cover	SPCC16C4.01_NA	241-0	cover	SJAG_02548_I4	241-0	spliced	Ancestor of Scry, Soct and Spom
SPOG_03349_I1	135-2	spliced	SOCG_03887_I1	135-2	spliced	SPCC16C4.03_I1	134-2	spliced	SJAG_02551_NA	138-2	cover	Sjap
SPOG_02499_I2	265-0	spliced	SOCG_02899_I2	259-0	spliced	SPCC1753.01c_NA	271-0	cover	SJAG_01698_I2	266-0	spliced	Spom
SPOG_02502_I1	285-0	spliced	SOCG_02902_I1	285-0	spliced	SPCC1753.04_NA	285-0	cover	SJAG_01702_NA	287-0	cover	Spom; Sjap
SPOG_02341_I1	62-0	spliced	SOCG_02746_I1	62-0	spliced	SPCC1840.03_NA	62-0	cover	SJAG_02998_I1	62-0	spliced	Spom
SPOG_02342_I4	212-0	spliced	SOCG_02747_I4	209-0	spliced	SPCC1840.04_I4	212-0	spliced	SJAG_00135_NA	221-0	cover	Sjap
SPOG_02342_NA	247-0	cover	SOCG_02747_NA	244-0	cover	SPCC1840.04_NA	247-0	cover	SJAG_00135_I4	256-0	spliced	Ancestor of Scry, Soct and Spom
SPOG_02343_I2	51-1	spliced	SOCG_02748_I2	51-1	spliced	SPCC1840.05c_I2	51-1	spliced	SJAG_00134_NA	51-1	cover	Sjap
SPOG_02345_I1	108-0	spliced	SOCG_02750_I1	110-0	spliced	SPCC1840.07c_NA	100-0	cover	SJAG_00132_I1	105-0	spliced	Spom
SPOG_02356_I1	122-0	spliced	SOCG_02759_I1	122-0	no data	SPCC1840.11_NA	122-0	cover	SJAG_01818_I1	124-0	spliced	Spom
SPOG_02486_I2	65-2	spliced	SOCG_02887_I2	65-2	spliced	SPCC188.11_NA	65-2	cover	SJAG_03687_I2	63-2	spliced	Spom
SPOG_02486_I3	83-0	spliced	SOCG_02887_I3	83-0	spliced	SPCC188.11_NA	83-0	cover	SJAG_03687_I3	81-0	spliced	Spom
SPOG_02336_I1	31-0	spliced	SOCG_02741_I1	31-0	spliced	SPCC1919.15_NA	32-0	cover	SJAG_03006_I1	16-0	spliced	Spom
SPOG_00834_I1	2648-0	spliced	SOCG_01199_I1	2646-0	spliced	SPCC23B6.03c_NA	2656-0	no data	SJAG_03720_I2	2619-0	spliced	Spom
SPOG_00832_NA	85-1	cover	SOCG_01201_NA	85-1	cover	SPCC23B6.05c_I2	84-1	spliced	SJAG_03722_I2	84-1	spliced	Ancestor of Scry and Soct
SPOG_03253_I2	381-1	spliced	SOCG_03984_I2	381-1	spliced	SPCC24B10.07_NA	387-1	cover	SJAG_04206_I2	377-1	spliced	Spom
SPOG_03253_NA	500-0	cover	SOCG_03984_NA	500-0	cover	SPCC24B10.07_NA	506-0	cover	SJAG_04206_I3	498-0	spliced	Ancestor of Scry, Soct and Spom
SPOG_03250_NA	269-0	cover	SOCG_03987_NA	269-0	cover	SPCC24B10.10c_NA	269-0	cover	SJAG_04202_I2	256-0	spliced	Ancestor of Scry, Soct and Spom
SPOG_03248_I1	45-0	spliced	SOCG_03989_I1	45-0	spliced	SPCC24B10.12_NA	45-0	cover	SJAG_04201_I1	53-0	spliced	Spom
SPOG_03248_I2	86-0	spliced	SOCG_03989_I2	86-0	spliced	SPCC24B10.12_NA	86-0	cover	SJAG_04201_NA	94-0	cover	Spom; Sjap
SPOG_03460_NA	132-0	cover	SOCG_03777_NA	126-0	cover	SPCC306.09c_NA	134-0	cover	SJAG_01754_I2	109-0	spliced	Ancestor of Scry, Soct and Spom
SPOG_03531_I1	126-0	spliced	SOCG_03704_I1	128-0	spliced	SPCC320.03_NA	83-0	no data	SJAG_01930_NA	80-0	cover	Spom; Sjap
SPOG_03548_NA	301-2	cover	SOCG_03688_NA	302-2	cover	SPCC330.10_NA	293-2	no data	SJAG_04033_I2	341-2	spliced	Ancestor of Scry, Soct and Spom
SPOG_03548_NA	356-1	cover	SOCG_03688_NA	357-1	cover	SPCC330.10_NA	348-1	no data	SJAG_04033_I3	396-1	spliced	Ancestor of Scry, Soct and Spom
SPOG_00509_I2	18-2	spliced	SOCG_04802_I2	18-2	spliced	SPCC338.12_NA	21-2	cover	SJAG_01072_I2	21-2	spliced	Spom
SPOG_03422_NA	565-0	cover	SOCG_03815_NA	565-0	cover	SPCC364.04c_NA	569-0	cover	SJAG_02316_I3	564-0	spliced	Ancestor of Scry, Soct and Spom
SPOG_03428_NA	62-1	cover	SOCG_03809_NA	62-1	cover	SPCC4G3.04c_I1	65-1	spliced	SJAG_01043_I1	64-1	spliced	Ancestor of Scry and Soct
SPOG_00865_I1	92-0	spliced	SOCG_01168_I1	92-0	spliced	SPCC550.02c_I1	92-0	spliced	SJAG_04117_NA	92-0	cover	Sjap
SPOG_00854_NA	214-1	cover	SOCG_01179_NA	214-1	cover	SPCC550.13_NA	223-1	cover	SJAG_03695_I1	210-1	spliced	Ancestor of Scry, Soct and Spom
SPOG_03482_I5	632-0	spliced	SOCG_03756_I5	629-0	spliced	SPCC553.02_I5	632-0	spliced	SJAG_02618_NA	627-0	cover	Sjap
SPOG_03494_I1	32-0	spliced	SOCG_03744_I1	32-0	spliced	SPCC553.08c_I1	32-0	spliced	SJAG_02171_NA	32-0	cover	Sjap
SPOG_02496_NA	74-2	cover	SOCG_02896_NA	74-2	cover	SPCC584.03c_NA	74-2	cover	SJAG_01695_I2	74-2	spliced	Ancestor of Scry, Soct and Spom
SPOG_02490_I2	82-2	spliced	SOCG_02890_I2	82-2	spliced	SPCC584.11c_NA	82-2	cover	SJAG_03690_NA	82-2	cover	Spom; Sjap
SPOG_03359_I3	524-1	spliced	SOCG_03877_I3	524-1	spliced	SPCC5E4.03c_I3	524-1	spliced	SJAG_02541_NA	525-1	cover	Sjap
SPOG_04769_NA	71-0	cover	SOCG_04020_NA	71-0	cover	SPCC622.14_I1	71-0	spliced	SJAG_03268_I1	73-0	spliced	Ancestor of Scry and Soct
SPOG_03281_I1	34-0	spliced	SOCG_03956_I1	34-0	spliced	SPCC63.08c_I1	34-0	spliced	SJAG_04232_NA	35-0	cover	Sjap
SPOG_03281_I2	739-0	spliced	SOCG_03956_I2	738-0	spliced	SPCC63.08c_NA	738-0	cover	SJAG_04232_I1	721-0	spliced	Spom
SPOG_03279_I1	99-2	spliced	SOCG_03958_I1	99-2	spliced	SPCC63.12c_NA	99-2	cover	SJAG_04229_I1	99-2	spliced	Spom
SPOG_00844_NA	892-0	cover	SOCG_01189_NA	882-0	cover	SPCC645.07_I1	894-0	spliced	SJAG_03705_NA	849-0	cover	Ancestor of Scry and Soct ; Sjap
SPOG_03475_NA	392-0	cover	SOCG_03762_NA	387-0	cover	SPCC736.14_NA	397-0	cover	SJAG_02624_I1	385-0	spliced	Ancestor of Scry, Soct and Spom
SPOG_03475_NA	422-0	cover	SOCG_03762_NA	417-0	cover	SPCC736.14_NA	427-0	cover	SJAG_02624_I2	415-0	spliced	Ancestor of Scry, Soct and Spom
SPOG_02467_NA	612-1	cover	SOCG_02869_NA	611-1	cover	SPCC737.07c_NA	613-1	cover	SJAG_03495_I3	608-1	spliced	Ancestor of Scry, Soct and Spom
SPOG_02362_NA	77-2	cover	SOCG_02765_NA	77-2	cover	SPCC74.01_NA	77-2	cover	SJAG_03499_I2	76-2	spliced	Ancestor of Scry, Soct and Spom
SPOG_00008_NA	175-0	cover	SOCG_04783_NA	175-0	cover	SPCC757.08_NA	175-0	cover	SJAG_04824_I3	175-0	spliced	Ancestor of Scry, Soct and Spom
SPOG_02522_NA	337-2	cover	SOCG_02921_NA	338-2	cover	SPCC777.07_NA	338-2	cover	SJAG_01021_I2	335-2	spliced	Ancestor of Scry, Soct and Spom
SPOG_02515_NA	757-0	cover	SOCG_02915_NA	757-0	cover	SPCC777.13_NA	759-0	cover	SJAG_01039_I4	763-0	spliced	Ancestor of Scry, Soct and Spom
SPOG_02337_NA	465-0	cover	SOCG_02742_NA	465-0	cover	SPCC790.02_I3	463-0	spliced	SJAG_03005_NA	456-0	cover	Ancestor of Scry and Soct ; Sjap
SPOG_03501_NA	26-1	cover	SOCG_03737_NA	26-1	no data	SPCC794.11c_NA	26-1	cover	SJAG_02177_I2	26-1	spliced	Ancestor of Scry, Soct and Spom
SPOG_03501_NA	40-2	cover	SOCG_03737_NA	40-2	no data	SPCC794.11c_NA	40-2	cover	SJAG_02177_I3	40-2	spliced	Ancestor of Scry, Soct and Spom
SPOG_03501_NA	63-2	cover	SOCG_03737_NA	63-2	no data	SPCC794.11c_NA	63-2	cover	SJAG_02177_I4	63-2	spliced	Ancestor of Scry, Soct and Spom
SPOG_02323_I2	112-1	spliced	SOCG_02728_I2	112-1	spliced	SPCC830.08c_I2	112-1	spliced	SJAG_03794_NA	112-1	cover	Sjap
SPOG_02351_I1	18-2	spliced	SOCG_02756_I1	18-2	spliced	SPCC830.11c_I1	18-2	spliced	SJAG_03796_NA	17-2	cover	Sjap
SPOG_03213_I2	167-0	spliced	SOCG_04053_I2	153-0	spliced	SPCC895.09c_I2	151-0	spliced	SJAG_03533_NA	148-0	cover	Sjap
SPOG_03213_I3	369-1	spliced	SOCG_04053_I3	355-1	spliced	SPCC895.09c_I3	352-1	spliced	SJAG_03533_NA	352-1	cover	Sjap
SPOG_03408_I2	131-2	spliced	SOCG_03829_I2	131-2	spliced	SPCC970.01_I2	131-2	spliced	SJAG_02556_NA	130-2	cover	Sjap
SPOG_03408_NA	290-2	cover	SOCG_03829_NA	290-2	cover	SPCC970.01_I3	290-2	spliced	SJAG_02556_I2	289-2	spliced	Ancestor of Scry and Soct
SPOG_03551_NA	357-1	cover	SOCG_03686_NA	357-1	cover	SPCP1E11.05c_NA	358-1	cover	SJAG_04048_I2	358-1	spliced	Ancestor of Scry, Soct and Spom
