# Supplementary material for: Mechanisms of Intron Loss and Gain in the Fission Yeast Schizosaccharomyces
Source: PLoS One. 2013 Apr 17;8(4):e61683. doi: 10.1371/journal.pone.0061683 (PMC3629103; doi:10.1371/journal.pone.0061683)
Supplement: Table S3 — Gained introns across the four fission yeast species. (XLS) [file pone.0061683.s003.xls]

## Sheet: 工作表1
Table S3 Gained introns across the four fission yeast taxes.
For each intron, intron rank in CDS is marked after gene ID. For example, SPOG_00605_I1 means the first CDS intron in the gene SPOG_00605. "NA" means no intron.
Intron position in protein sequence is showed next to gene ID. For example, 25-1 means an intron in the 25th amino acid, phase 1.
The transcript evidence for each intron position is shown next to intron position.
For an intron present position,
"spliced" means this intron is spliced at the corresponding region.
"retained" means this intron is not spliced out, but retained in its transcripts.
"no data" means lacking transcripts in the corresponding region.
For an intron absent position,
"cover" means this position is covered by related transcripts.
"no data" means lacking transcripts in the corresponding region.
S. cryophilus			S. octosporus			S. pombe			S. japonicus			gain site
SPOG_01150_NA	506-0	cover	SOCG_00878_NA	506-0	cover	SPAC1093.03_NA	506-0	cover	SJAG_02289_I5	504-0	spliced	Sjap
SPOG_00605_I1	25-1	spliced	SOCG_02220_I1	25-1	spliced	SPAC10F6.02c_I1	25-1	spliced	SJAG_05025_NA	25-1	cover	Ancestor of Scry, Soct and Spom
SPOG_02738_I2	285-2	spliced	SOCG_03133_I2	286-2	spliced	SPAC1556.03_I2	281-2	spliced	SJAG_01672_NA	286-2	cover	Ancestor of Scry, Soct and Spom
SPOG_01990_NA	523-0	cover	SOCG_00515_NA	529-0	cover	SPAC1639.02c_NA	472-0	cover	SJAG_02883_I4	311-0	spliced	Sjap
SPOG_03852_I2	90-2	spliced	SOCG_01678_I2	90-2	spliced	SPAC1786.01c_I2	90-2	spliced	SJAG_02907_NA	93-2	cover	Ancestor of Scry, Soct and Spom
SPOG_02084_I3	244-2	spliced	SOCG_00419_I3	246-2	spliced	SPAC17A2.02c_NA	248-2	cover	SJAG_01912_NA	241-2	cover	Ancestor of Scry and Soct
SPOG_02085_I2	218-0	spliced	SOCG_00418_I2	218-0	spliced	SPAC17A2.03c_NA	218-0	cover	SJAG_01913_NA	218-0	cover	Ancestor of Scry and Soct
SPOG_01682_I1	576-0	spliced	SOCG_00815_NA	572-0	cover	SPAC17C9.03_NA	576-0	cover	SJAG_01954_NA	495-0	cover	Scry
SPOG_01682_NA	616-0	cover	SOCG_00815_I1	612-0	spliced	SPAC17C9.03_NA	616-0	cover	SJAG_01954_NA	535-0	cover	Soct
SPOG_02101_NA	199-2	cover	SOCG_00402_NA	199-2	cover	SPAC17G6.09_NA	199-2	cover	SJAG_02588_I1	205-2	spliced	Sjap
SPOG_00274_NA	943-1	cover	SOCG_04265_NA	970-1	cover	SPAC17G8.14c_I4	959-1	spliced	SJAG_01787_NA	945-1	cover	Spom
SPOG_00659_I1	224-2	spliced	SOCG_02166_I1	228-2	spliced	SPAC1A6.01c_I1	227-2	spliced	SJAG_02096_NA	302-2	cover	Ancestor of Scry, Soct and Spom
SPOG_04038_NA	36-1	cover	SOCG_01973_NA	33-1	cover	SPAC227.18_NA	33-1	cover	SJAG_02388_I1	33-1	spliced	Sjap
SPOG_00285_NA	425-0	cover	SOCG_04254_NA	425-0	cover	SPAC22H10.12c_NA	425-0	cover	SJAG_02422_I3	425-0	spliced	Sjap
SPOG_00180_I3	214-1	spliced	SOCG_04359_I3	214-1	spliced	SPAC23C11.11_I3	214-1	spliced	SJAG_01799_NA	214-1	cover	Ancestor of Scry, Soct and Spom
SPOG_00671_NA	178-1	cover	SOCG_02154_NA	177-1	cover	SPAC23C4.08_NA	178-1	cover	SJAG_02366_I4	178-1	spliced	Sjap
SPOG_02664_I2	213-0	spliced	SOCG_03060_I2	214-0	spliced	SPAC2F3.16_I2	211-0	spliced	SJAG_03967_NA	217-0	cover	Ancestor of Scry, Soct and Spom
SPOG_04053_NA	1357-2	cover	SOCG_01959_NA	1350-2	cover	SPAC2F7.16c_NA	1352-2	cover	SJAG_01519_I1	1317-2	spliced	Sjap
SPOG_03948_I2	687-0	spliced	SOCG_02064_I2	685-0	spliced	SPAC2G11.11c_I2	687-0	spliced	SJAG_03896_NA	672-0	cover	Ancestor of Scry, Soct and Spom
SPOG_02054_NA	518-0	cover	SOCG_00449_NA	518-0	cover	SPAC328.04_NA	532-0	cover	SJAG_01530_I1	511-0	spliced	Sjap
SPOG_02042_I1	288-1	spliced	SOCG_00461_I1	288-1	spliced	SPAC3A11.10c_NA	280-1	cover	SJAG_01542_NA	289-1	cover	Ancestor of Scry and Soct
SPOG_03771_I2	754-1	spliced	SOCG_04485_I2	752-1	spliced	SPAC3F10.02c_NA	766-1	cover	SJAG_01353_NA	765-1	cover	Ancestor of Scry and Soct
SPOG_03771_I3	793-0	spliced	SOCG_04485_I3	791-0	spliced	SPAC3F10.02c_NA	805-0	cover	SJAG_01353_NA	804-0	cover	Ancestor of Scry and Soct
SPOG_03694_I5	184-2	spliced	SOCG_04563_I5	183-2	spliced	SPAC3G6.05_I3	183-2	spliced	SJAG_01649_NA	183-2	cover	Ancestor of Scry, Soct and Spom
SPOG_02138_I3	595-2	spliced	SOCG_00367_I3	599-2	spliced	SPAC3H1.09c_I3	593-2	spliced	SJAG_03400_NA	589-2	cover	Ancestor of Scry, Soct and Spom
SPOG_01200_I5	342-2	spliced	SOCG_01847_I5	342-2	spliced	SPAC3H5.11_I3	342-2	spliced	SJAG_01566_NA	343-2	cover	Ancestor of Scry, Soct and Spom
SPOG_04919_I2	693-0	spliced	SOCG_02358_I2	693-0	spliced	SPAC57A7.10c_I2	694-0	spliced	SJAG_01508_NA	695-0	cover	Ancestor of Scry, Soct and Spom
SPOG_04531_NA	427-0	cover	SOCG_01544_NA	421-0	cover	SPAC664.08c_NA	415-0	cover	SJAG_01604_I4	404-0	spliced	Sjap
SPOG_04531_NA	443-2	cover	SOCG_01544_NA	437-2	cover	SPAC664.08c_NA	431-2	cover	SJAG_01604_I5	420-2	spliced	Sjap
SPOG_03732_I1	1492-0	spliced	SOCG_04525_I1	1492-0	spliced	SPAC6F6.01_NA	1500-0	no data	SJAG_05229_NA	1075-0	cover	Ancestor of Scry and Soct
SPOG_00692_I2	45-1	spliced	SOCG_02134_I2	45-1	spliced	SPAC821.05_I2	45-1	spliced	SJAG_00662_NA	45-1	cover	Ancestor of Scry, Soct and Spom
SPOG_03673_I6	235-1	spliced	SOCG_04586_I6	210-1	spliced	SPBC1271.12_I6	209-1	spliced	SJAG_01590_NA	207-1	cover	Ancestor of Scry, Soct and Spom
SPOG_01392_I2	182-0	spliced	SOCG_02609_I2	176-0	spliced	SPBC14C8.17c_NA	171-0	cover	SJAG_02066_NA	146-0	cover	Ancestor of Scry and Soct
SPOG_01828_NA	126-1	cover	SOCG_00669_NA	137-1	cover	SPBC16C6.07c_NA	126-1	cover	SJAG_01489_I3	126-1	spliced	Sjap
SPOG_01828_I4	365-2	spliced	SOCG_00669_I4	376-2	spliced	SPBC16C6.07c_NA	365-2	cover	SJAG_01489_NA	365-2	cover	Ancestor of Scry and Soct
SPOG_04108_I3	203-2	spliced	SOCG_03629_I3	204-2	spliced	SPBC16E9.10c_NA	209-2	cover	SJAG_04599_NA	215-2	cover	Ancestor of Scry and Soct
SPOG_04143_I1	12-0	spliced	SOCG_03595_I1	14-0	spliced	SPBC16H5.08c_I1	12-0	spliced	SJAG_00599_NA	11-0	cover	Ancestor of Scry, Soct and Spom
SPOG_04260_I2	273-0	spliced	SOCG_03478_I2	273-0	spliced	SPBC1709.06_I2	273-0	spliced	SJAG_03236_NA	259-0	cover	Ancestor of Scry, Soct and Spom
SPOG_03644_I2	58-1	spliced	SOCG_04610_I2	58-1	spliced	SPBC1711.04_I2	58-1	spliced	SJAG_01126_NA	57-1	cover	Ancestor of Scry, Soct and Spom
SPOG_00774_NA	153-1	cover	SOCG_00121_NA	155-1	cover	SPBC20F10.01_I3	160-1	spliced	SJAG_01234_NA	159-1	cover	Spom
SPOG_03097_NA	18-1	cover	SOCG_01354_NA	18-1	cover	SPBC31F10.07_NA	18-1	cover	SJAG_00907_I1	18-1	spliced	Sjap
SPOG_01215_NA	124-0	cover	SOCG_01833_NA	123-0	no data	SPBC3B8.02_I1	115-0	spliced	SJAG_01062_NA	69-0	cover	Spom
SPOG_02904_I1	86-1	spliced	SOCG_03289_I1	87-1	spliced	SPBC3E7.06c_NA	107-1	cover	SJAG_02029_NA	92-1	cover	Ancestor of Scry and Soct
SPOG_02904_I2	94-0	spliced	SOCG_03289_I2	95-0	spliced	SPBC3E7.06c_NA	115-0	cover	SJAG_02029_NA	100-0	cover	Ancestor of Scry and Soct
SPOG_02904_I3	150-2	spliced	SOCG_03289_I3	151-2	spliced	SPBC3E7.06c_NA	171-2	cover	SJAG_02029_NA	156-2	cover	Ancestor of Scry and Soct
SPOG_01280_I1	106-0	spliced	SOCG_01767_I1	106-0	spliced	SPBC428.19c_I1	106-0	spliced	SJAG_02608_NA	106-0	cover	Ancestor of Scry, Soct and Spom
SPOG_01960_I2	155-2	spliced	SOCG_00545_I2	161-2	spliced	SPBC543.05c_I2	150-2	spliced	SJAG_01183_NA	150-2	cover	Ancestor of Scry, Soct and Spom
SPOG_02759_NA	280-0	cover	SOCG_00174_NA	280-0	cover	SPBC609.03_I3	280-0	spliced	SJAG_03130_NA	254-0	cover	Spom
SPOG_04449_I1	32-2	spliced	SOCG_00028_I1	32-2	spliced	SPBC83.11_I1	32-2	spliced	SJAG_00276_NA	36-2	cover	Ancestor of Scry, Soct and Spom
SPOG_01311_I3	894-0	spliced	SOCG_04461_I3	894-0	spliced	SPBC839.08c_NA	894-0	cover	SJAG_04165_NA	886-0	cover	Ancestor of Scry and Soct
SPOG_04645_I1	79-1	spliced	SOCG_03247_I1	79-1	spliced	SPBC9B6.11c_I1	76-1	spliced	SJAG_04519_NA	34-1	cover	Ancestor of Scry, Soct and Spom
SPOG_04116_I3	272-0	spliced	SOCG_03621_I3	272-0	spliced	SPBP16F5.07_I3	272-0	spliced	SJAG_04609_NA	272-0	cover	Ancestor of Scry, Soct and Spom
SPOG_04796_I1	12-1	spliced	SOCG_04080_I1	12-1	spliced	SPCC1223.08c_I1	12-1	spliced	SJAG_01198_NA	12-1	cover	Ancestor of Scry, Soct and Spom
SPOG_00818_NA	118-1	cover	SOCG_01215_NA	118-1	cover	SPCC132.02_NA	117-1	cover	SJAG_01075_I5	114-1	spliced	Sjap
SPOG_03340_NA	279-2	cover	SOCG_03896_NA	275-2	cover	SPCC16C4.11_NA	275-2	cover	SJAG_01825_I2	275-2	spliced	Sjap
SPOG_03455_NA	905-1	cover	SOCG_03782_NA	895-1	cover	SPCC306.04c_NA	896-1	cover	SJAG_00769_I1	953-1	spliced	Sjap
SPOG_00869_I1	93-0	spliced	SOCG_01164_I1	93-0	spliced	SPCC4B3.01_I1	93-0	spliced	SJAG_06328_NA	86-0	cover	Ancestor of Scry, Soct and Spom
SPOG_00864_NA	102-0	cover	SOCG_01169_NA	102-0	cover	SPCC550.03c_NA	102-0	cover	SJAG_06330_I1	101-0	spliced	Sjap
SPOG_02435_NA	118-1	cover	SOCG_02836_NA	118-1	cover	SPCC576.14_NA	118-1	cover	SJAG_02467_I2	118-1	spliced	Sjap
SPOG_02515_I5	733-0	spliced	SOCG_02915_I5	733-0	spliced	SPCC777.13_I5	735-0	spliced	SJAG_01039_NA	739-0	cover	Ancestor of Scry, Soct and Spom
SPOG_02323_NA	35-0	cover	SOCG_02728_NA	35-0	cover	SPCC830.08c_NA	35-0	cover	SJAG_03794_I2	35-0	spliced	Sjap
SPOG_03551_NA	331-1	cover	SOCG_03686_NA	331-1	cover	SPCP1E11.05c_NA	332-1	cover	SJAG_04048_I1	332-1	spliced	Sjap
